# Supplementary material for: 2,4-Dimeth­oxy-6-[(E)-2-(4-meth­oxy­phenyl)ethen­yl]benzaldehyde
Source: Acta Crystallogr Sect E Struct Rep Online. 2013 Apr 5;69(Pt 5):o629. doi: 10.1107/S1600536813007964 (PMC3647830; doi:10.1107/S1600536813007964)
Supplement: Supplementary file 1 [file e-69-0o629-sup1.cif]

##############################################################################
#                                                                            #
# This CIF contains the data in a paper accepted for publication in          #
# Acta Crystallographica Section E. It conforms to the requirements of       #
# Notes for Authors for Acta Crystallographica Section E, and has been       #
# peer reviewed under the auspices of the IUCr Commission on Journals.       #
#                                                                            #
# Full details of the Crystallographic Information File format               #
# are given in the paper "The Crystallographic Information File (CIF):       #
# a New Standard Archive File for Crystallography" by S. R. Hall, F. H.      #
# Allen and I. D. Brown [Acta Cryst. (1991), A47, 655-685].                  #
#                                                                            #
# The current version of the core CIF dictionary is obtainable from          #
# ftp://ftp.iucr.org/pub/cif_core.dic.                                       #
#                                                                            #
# Software is freely available for graphical display of the structure(s)     #
# in this CIF. For information consult the CIF software page                 #
# http://www.iucr.org/resources/cif/software.                                #
#                                                                            #
# This file may be used for bona fide research purposes within the           #
# scientific community so long as proper attribution is given to the journal # 
# article from which it was obtained.                                        #
#                                                                            #
##############################################################################
data_global
_audit_creation_method     'form.cif (version 2.0)'
_journal_data_validation_number     ?
_journal_date_recd_electronic     2013-03-14
_journal_date_accepted     2013-03-22
_journal_name_full     'Acta Crystallographica, Section E'
_journal_year     2013
_journal_volume     69
_journal_issue      5
_journal_page_first     o629
_journal_page_last     o629
_journal_paper_category     QO
_journal_paper_doi     10.1107/S1600536813007964
_journal_coeditor_code     ZS2252
_publ_contact_author_name     'Ruan, Ban-Feng'
_publ_contact_author_address
;
School of Medical Engineering
Hefei University of Technology,
Hefei 230009
People's Repulic of China
;
_publ_contact_author_email     'ruanbf@hfut.edu.cn'
_publ_contact_author_fax     '0086-551-62904675'
_publ_contact_author_phone     '0086-551-62904675'
_publ_section_title
;
2,4-Dimethoxy-6-[(<i>E</i>)-2-(4-methoxyphenyl)ethenyl]benzaldehyde
;
loop_
    _publ_author_name
    _publ_author_address
    'Ge, Xiao-Lin'
;
School of Medical Engineering, Hefei University of Technology,
Hefei 230009
People's Repulic of China
;
    'Guan, Qiu-Xiang'
;
School of Medical Engineering, Hefei University of Technology,
Hefei 230009
People's Repulic of China
;
    'Deng, Sheng-Song'
;
School of Medical Engineering, Hefei University of Technology,
Hefei 230009
People's Repulic of China
;
    'Ruan, Ban-Feng'
;
School of Medical Engineering, Hefei University of Technology,
Hefei 230009
People's Repulic of China
;
data_I
_audit_creation_method     SHELXL-97
_chemical_name_systematic
;
2,4-Dimethoxy-6-[(<i>E</i>)-2-(4-methoxyphenyl)ethenyl]benzaldehyde
;
_chemical_name_common     ?
_chemical_formula_moiety     'C18 H18 O4'
_chemical_formula_sum     'C18 H18 O4'
_chemical_formula_iupac     'C18 H18 O4'
_chemical_formula_weight     298.32
_chemical_melting_point     ?
_symmetry_cell_setting     triclinic
_symmetry_space_group_name_H-M     'P -1'
_symmetry_space_group_name_Hall     '-P 1'
loop_
    _symmetry_equiv_pos_as_xyz
    'x, y, z'
    '-x, -y, -z'
_cell_length_a     9.292(5)
_cell_length_b     9.448(5)
_cell_length_c     17.547(5)
_cell_angle_alpha     84.097(5)
_cell_angle_beta     84.040(5)
_cell_angle_gamma     83.315(5)
_cell_volume     1515.3(12)
_cell_formula_units_Z     4
_cell_measurement_reflns_used     1909
_cell_measurement_theta_min     2.18
_cell_measurement_theta_max     26.70
_cell_measurement_temperature     298(2)
_exptl_crystal_description     block
_exptl_crystal_colour     colourless
_exptl_crystal_size_max     0.30
_exptl_crystal_size_mid     0.20
_exptl_crystal_size_min     0.20
_exptl_crystal_density_diffrn     1.308
_exptl_crystal_density_meas     ?
_exptl_crystal_density_method     'not measured'
_exptl_crystal_F_000     632
_exptl_absorpt_coefficient_mu     0.092
_exptl_absorpt_correction_type     multi-scan
_exptl_absorpt_process_details     '(SADABS; Bruker, 2000)'
_exptl_absorpt_correction_T_min     0.9729
_exptl_absorpt_correction_T_max     0.9818
_exptl_special_details
;
;
_diffrn_ambient_temperature     298(2)
_diffrn_radiation_type     MoK\a
_diffrn_radiation_wavelength     0.71069
_diffrn_radiation_source     'fine-focus sealed tube'
_diffrn_radiation_monochromator     graphite
_diffrn_measurement_device_type     'Bruker SMART CCD area-detector'
_diffrn_measurement_method     '\f and \w scans'
_diffrn_detector_area_resol_mean     ?
_diffrn_reflns_number     10535
_diffrn_reflns_av_R_equivalents     0.0389
_diffrn_reflns_av_sigmaI/netI     0.0611
_diffrn_reflns_theta_min     2.18
_diffrn_reflns_theta_max     25.00
_diffrn_reflns_theta_full     25.00
_diffrn_measured_fraction_theta_max     0.989
_diffrn_measured_fraction_theta_full     0.989
_diffrn_reflns_limit_h_min     -11
_diffrn_reflns_limit_h_max     10
_diffrn_reflns_limit_k_min     -11
_diffrn_reflns_limit_k_max     11
_diffrn_reflns_limit_l_min     -20
_diffrn_reflns_limit_l_max     19
_diffrn_standards_number     0
_diffrn_standards_interval_count     .
_diffrn_standards_interval_time     .
_diffrn_standards_decay_%     ?
_refine_special_details
;
Refinement of <i>F</i>^2^ against ALL reflections. The weighted <i>R</i>-factor
<i>wR</i> and goodness of fit <i>S</i> are based on <i>F</i>^2^, conventional
<i>R</i>-factors <i>R</i> are based on <i>F</i>, with <i>F</i> set to zero for
negative <i>F</i>^2^. The threshold expression of <i>F</i>^2^ >
\s(<i>F</i>^2^) is used only for calculating <i>R</i>-factors(gt) <i>etc</i>.
and is not relevant to the choice of reflections for refinement.
<i>R</i>-factors based on <i>F</i>^2^ are statistically about twice as large
as those based on <i>F</i>, and <i>R</i>- factors based on ALL data will be
even larger.
;
_reflns_number_total     5272
_reflns_number_gt     3060
_reflns_threshold_expression     I>2\s(I)
_refine_ls_structure_factor_coef     Fsqd
_refine_ls_matrix_type     full
_refine_ls_R_factor_all     0.0938
_refine_ls_R_factor_gt     0.0480
_refine_ls_wR_factor_gt     0.1251
_refine_ls_wR_factor_ref     0.1683
_refine_ls_goodness_of_fit_ref     0.787
_refine_ls_restrained_S_all     0.787
_refine_ls_number_reflns     5272
_refine_ls_number_parameters     404
_refine_ls_number_restraints     0
_refine_ls_hydrogen_treatment     constr
_refine_ls_weighting_scheme     calc
_refine_ls_weighting_details
         'calc w=1/[\s^2^(Fo^2^)+(0.1000P)^2^+0.6990P] where P=(Fo^2^+2Fc^2^)/3'
_atom_sites_solution_hydrogens     geom
_atom_sites_solution_primary     direct
_atom_sites_solution_secondary     difmap
_refine_ls_shift/su_max     0.000
_refine_ls_shift/su_mean     0.000
_refine_diff_density_max     0.149
_refine_diff_density_min     -0.183
_refine_ls_extinction_method     'SHELXL97 (Sheldrick, 2008)'
_refine_ls_extinction_coef     0.017(2)
_refine_ls_extinction_expression
                                  'Fc^*^=kFc[1+0.001xFc^2^\l^3^/sin(2\q)]^-1/4^'
loop_
    _atom_type_symbol
    _atom_type_description
    _atom_type_scat_dispersion_real
    _atom_type_scat_dispersion_imag
    _atom_type_scat_source
    'C' 'C' 0.0033 0.0016
                         'International Tables Vol C Tables 4.2.6.8 and 6.1.1.4'
    'H' 'H' 0.0000 0.0000
                         'International Tables Vol C Tables 4.2.6.8 and 6.1.1.4'
    'O' 'O' 0.0106 0.0060
                         'International Tables Vol C Tables 4.2.6.8 and 6.1.1.4'
_computing_data_collection     'SMART (Bruker, 2000)'
_computing_cell_refinement     'SAINT (Bruker, 2000)'
_computing_data_reduction     'SAINT (Bruker, 2000)'
_computing_structure_solution     'SHELXS97 (Sheldrick, 2008)'
_computing_structure_refinement     'SHELXL97 (Sheldrick, 2008)'
_computing_molecular_graphics     'SHELXTL (Sheldrick, 2008)'
_computing_publication_material     'SHELXTL (Sheldrick, 2008)'
loop_
    _atom_site_type_symbol
    _atom_site_label
    _atom_site_fract_x
    _atom_site_fract_y
    _atom_site_fract_z
    _atom_site_U_iso_or_equiv
    _atom_site_adp_type
    _atom_site_calc_flag
    _atom_site_refinement_flags
    _atom_site_occupancy
    _atom_site_symmetry_multiplicity
    _atom_site_disorder_assembly
    _atom_site_disorder_group
    O O4 0.14160(19) 0.29091(17) 0.65390(9) 0.0490(5) Uani d . 1 1 . .
    O O8 0.6445(2) 0.3074(2) 0.65049(10) 0.0584(5) Uani d . 1 1 . .
    O O2 0.6991(2) -0.0498(2) 0.13171(10) 0.0641(6) Uani d . 1 1 . .
    O O6 1.2124(2) -0.0612(2) 0.13477(10) 0.0663(6) Uani d . 1 1 . .
    C C12 0.3000(2) 0.2119(2) 0.42976(13) 0.0377(6) Uani d . 1 1 . .
    C C15 0.1936(2) 0.2736(2) 0.57966(13) 0.0368(6) Uani d . 1 1 . .
    O O5 0.9275(2) 0.3222(2) 0.00997(10) 0.0698(6) Uani d . 1 1 . .
    O O1 0.4129(2) 0.3330(2) 0.00836(10) 0.0674(6) Uani d . 1 1 . .
    C C33 0.6939(3) 0.2778(2) 0.57720(13) 0.0393(6) Uani d . 1 1 . .
    C C29 0.8934(3) 0.1922(2) 0.35458(13) 0.0413(6) Uani d . 1 1 . .
    H H29 0.9886 0.1486 0.3536 0.050 Uiso calc R 1 1 . .
    C C13 0.2388(2) 0.3479(2) 0.44573(13) 0.0400(6) Uani d . 1 1 . .
    H H13 0.2332 0.4200 0.4055 0.048 Uiso calc R 1 1 . .
    C C11 0.3571(3) 0.1739(3) 0.35295(14) 0.0444(6) Uani d . 1 1 . .
    H H11 0.4007 0.0807 0.3497 0.053 Uiso calc R 1 1 . .
    C C30 0.8207(3) 0.2192(2) 0.43039(13) 0.0367(6) Uani d . 1 1 . .
    C C35 0.8980(3) 0.1892(2) 0.49504(13) 0.0404(6) Uani d . 1 1 . .
    H H35 0.9942 0.1490 0.4892 0.048 Uiso calc R 1 1 . .
    C C31 0.6761(3) 0.2748(2) 0.44293(13) 0.0394(6) Uani d . 1 1 . .
    H H31 0.6201 0.2922 0.4013 0.047 Uiso calc R 1 1 . .
    C C16 0.2576(3) 0.1382(2) 0.56550(13) 0.0401(6) Uani d . 1 1 . .
    H H16 0.2659 0.0670 0.6060 0.048 Uiso calc R 1 1 . .
    C C4 0.5278(3) 0.1016(3) 0.20863(14) 0.0463(6) Uani d . 1 1 . .
    H H4 0.5554 0.0505 0.2539 0.056 Uiso calc R 1 1 . .
    C C19 0.9651(3) 0.2384(3) 0.07433(14) 0.0491(7) Uani d . 1 1 . .
    C C24 0.8850(3) 0.2751(3) 0.14382(14) 0.0436(6) Uani d . 1 1 . .
    C C3 0.5943(3) 0.0623(3) 0.13922(15) 0.0471(6) Uani d . 1 1 . .
    O O7 0.7066(2) 0.4560(2) 0.19247(11) 0.0734(6) Uani d . 1 1 . .
    C C32 0.6124(3) 0.3051(2) 0.51476(13) 0.0410(6) Uani d . 1 1 . .
    H H32 0.5156 0.3435 0.5211 0.049 Uiso calc R 1 1 . .
    C C34 0.8365(3) 0.2172(3) 0.56693(14) 0.0443(6) Uani d . 1 1 . .
    H H34 0.8908 0.1954 0.6090 0.053 Uiso calc R 1 1 . .
    C C23 0.9194(3) 0.1940(2) 0.21264(13) 0.0421(6) Uani d . 1 1 . .
    C C20 1.0740(3) 0.1273(3) 0.07344(15) 0.0522(7) Uani d . 1 1 . .
    H H20 1.1262 0.1047 0.0273 0.063 Uiso calc R 1 1 . .
    C C1 0.4531(3) 0.2517(3) 0.07286(14) 0.0473(6) Uani d . 1 1 . .
    C C5 0.4200(3) 0.2160(3) 0.21234(13) 0.0430(6) Uani d . 1 1 . .
    C C2 0.5590(3) 0.1378(3) 0.07091(14) 0.0516(7) Uani d . 1 1 . .
    H H2 0.6062 0.1118 0.0243 0.062 Uiso calc R 1 1 . .
    C C28 0.8397(3) 0.2227(2) 0.28713(14) 0.0444(6) Uani d . 1 1 . .
    H H28 0.7443 0.2654 0.2869 0.053 Uiso calc R 1 1 . .
    C C21 1.1053(3) 0.0493(3) 0.14175(15) 0.0481(6) Uani d . 1 1 . .
    C C14 0.1858(3) 0.3803(2) 0.51919(13) 0.0395(6) Uani d . 1 1 . .
    H H14 0.1453 0.4726 0.5280 0.047 Uiso calc R 1 1 . .
    C C6 0.3793(3) 0.2931(3) 0.14320(14) 0.0441(6) Uani d . 1 1 . .
    O O3 0.1938(3) 0.4673(3) 0.19099(12) 0.0913(8) Uani d . 1 1 . .
    C C17 0.3091(3) 0.1078(2) 0.49209(13) 0.0396(6) Uani d . 1 1 . .
    H H17 0.3509 0.0157 0.4837 0.047 Uiso calc R 1 1 . .
    C C22 1.0291(3) 0.0813(3) 0.21013(14) 0.0475(6) Uani d . 1 1 . .
    H H22 1.0513 0.0267 0.2554 0.057 Uiso calc R 1 1 . .
    C C10 0.3540(3) 0.2567(3) 0.28771(14) 0.0492(7) Uani d . 1 1 . .
    H H10 0.3060 0.3484 0.2896 0.059 Uiso calc R 1 1 . .
    C C27 0.7704(3) 0.3951(3) 0.13975(16) 0.0545(7) Uani d . 1 1 . .
    H H27 0.7437 0.4282 0.0909 0.065 Uiso calc R 1 1 . .
    C C18 0.0775(3) 0.4283(3) 0.67268(16) 0.0655(9) Uani d . 1 1 . .
    H H18A 0.1483 0.4957 0.6614 0.098 Uiso calc R 1 1 . .
    H H18B 0.0444 0.4241 0.7265 0.098 Uiso calc R 1 1 . .
    H H18C -0.0035 0.4581 0.6429 0.098 Uiso calc R 1 1 . .
    C C9 0.2627(3) 0.4111(3) 0.13893(17) 0.0593(8) Uani d . 1 1 . .
    H H9 0.2396 0.4467 0.0898 0.071 Uiso calc R 1 1 . .
    C C25 1.0115(4) 0.2970(3) -0.06044(15) 0.0743(9) Uani d . 1 1 . .
    H H25A 1.1114 0.3084 -0.0557 0.111 Uiso calc R 1 1 . .
    H H25B 0.9758 0.3642 -0.1008 0.111 Uiso calc R 1 1 . .
    H H25C 1.0042 0.2014 -0.0725 0.111 Uiso calc R 1 1 . .
    C C8 0.7351(4) -0.1367(3) 0.19987(16) 0.0722(9) Uani d . 1 1 . .
    H H8A 0.7697 -0.0791 0.2346 0.108 Uiso calc R 1 1 . .
    H H8B 0.8097 -0.2118 0.1868 0.108 Uiso calc R 1 1 . .
    H H8C 0.6502 -0.1779 0.2241 0.108 Uiso calc R 1 1 . .
    C C36 0.5076(3) 0.3858(3) 0.66358(16) 0.0632(8) Uani d . 1 1 . .
    H H36A 0.5030 0.4724 0.6297 0.095 Uiso calc R 1 1 . .
    H H36B 0.4933 0.4091 0.7160 0.095 Uiso calc R 1 1 . .
    H H36C 0.4329 0.3295 0.6540 0.095 Uiso calc R 1 1 . .
    C C26 1.2461(4) -0.1482(3) 0.20355(16) 0.0727(9) Uani d . 1 1 . .
    H H26A 1.2762 -0.0899 0.2394 0.109 Uiso calc R 1 1 . .
    H H26B 1.3232 -0.2215 0.1914 0.109 Uiso calc R 1 1 . .
    H H26C 1.1613 -0.1917 0.2260 0.109 Uiso calc R 1 1 . .
    C C7 0.4947(4) 0.3057(3) -0.06241(15) 0.0728(9) Uani d . 1 1 . .
    H H7A 0.5953 0.3159 -0.0586 0.109 Uiso calc R 1 1 . .
    H H7B 0.4589 0.3728 -0.1028 0.109 Uiso calc R 1 1 . .
    H H7C 0.4855 0.2101 -0.0738 0.109 Uiso calc R 1 1 . .
loop_
    _atom_site_aniso_label
    _atom_site_aniso_U_11
    _atom_site_aniso_U_22
    _atom_site_aniso_U_33
    _atom_site_aniso_U_12
    _atom_site_aniso_U_13
    _atom_site_aniso_U_23
    O4 0.0641(12) 0.0468(10) 0.0339(10) 0.0028(9) -0.0014(9) -0.0061(8)
    O8 0.0587(12) 0.0752(13) 0.0359(11) 0.0159(10) -0.0024(9) -0.0079(9)
    O2 0.0753(14) 0.0640(12) 0.0428(11) 0.0229(11) 0.0027(10) 0.0008(9)
    O6 0.0766(14) 0.0687(13) 0.0430(11) 0.0281(11) 0.0005(10) -0.0008(9)
    C12 0.0364(13) 0.0377(13) 0.0383(14) -0.0038(10) -0.0014(11) -0.0023(10)
    C15 0.0364(13) 0.0404(13) 0.0336(14) -0.0026(11) -0.0040(11) -0.0048(10)
    O5 0.0817(14) 0.0805(14) 0.0353(11) 0.0236(11) 0.0019(10) 0.0076(10)
    O1 0.0782(14) 0.0788(14) 0.0348(11) 0.0208(11) 0.0007(10) 0.0044(9)
    C33 0.0438(15) 0.0380(13) 0.0347(14) -0.0009(11) -0.0027(11) -0.0016(10)
    C29 0.0428(14) 0.0406(13) 0.0391(15) -0.0001(11) -0.0019(12) -0.0034(11)
    C13 0.0452(15) 0.0379(13) 0.0353(14) -0.0010(11) -0.0065(11) 0.0039(11)
    C11 0.0488(15) 0.0438(14) 0.0392(15) -0.0006(12) -0.0005(12) -0.0062(12)
    C30 0.0395(14) 0.0331(12) 0.0371(14) -0.0032(10) -0.0033(11) -0.0022(10)
    C35 0.0334(13) 0.0438(14) 0.0440(15) -0.0008(11) -0.0076(11) -0.0035(11)
    C31 0.0423(15) 0.0405(13) 0.0350(14) -0.0011(11) -0.0105(11) 0.0018(10)
    C16 0.0483(15) 0.0328(12) 0.0385(14) -0.0036(11) -0.0077(12) 0.0028(10)
    C4 0.0518(16) 0.0506(15) 0.0336(14) 0.0021(13) -0.0040(12) 0.0007(11)
    C19 0.0574(17) 0.0488(15) 0.0383(15) 0.0006(13) -0.0054(13) 0.0030(12)
    C24 0.0491(15) 0.0428(14) 0.0368(15) 0.0013(12) -0.0022(12) -0.0033(11)
    C3 0.0511(16) 0.0482(15) 0.0399(15) 0.0024(13) -0.0018(12) -0.0050(12)
    O7 0.0889(16) 0.0706(13) 0.0507(13) 0.0321(12) -0.0004(11) -0.0093(10)
    C32 0.0351(14) 0.0435(14) 0.0421(15) 0.0026(11) -0.0037(11) -0.0012(11)
    C34 0.0406(15) 0.0536(15) 0.0386(15) 0.0018(12) -0.0113(12) -0.0037(12)
    C23 0.0475(15) 0.0406(13) 0.0377(14) -0.0028(12) -0.0022(12) -0.0052(11)
    C20 0.0574(17) 0.0561(16) 0.0388(16) 0.0063(14) 0.0032(13) -0.0062(13)
    C1 0.0549(16) 0.0515(15) 0.0335(14) -0.0017(13) -0.0058(12) 0.0026(12)
    C5 0.0472(15) 0.0472(14) 0.0351(14) -0.0050(12) -0.0052(12) -0.0047(11)
    C2 0.0611(18) 0.0555(16) 0.0344(15) 0.0036(14) 0.0016(13) -0.0035(12)
    C28 0.0486(15) 0.0427(14) 0.0403(15) 0.0015(12) -0.0029(12) -0.0050(11)
    C21 0.0515(16) 0.0460(15) 0.0441(16) 0.0047(12) -0.0025(13) -0.0051(12)
    C14 0.0439(14) 0.0323(12) 0.0412(15) 0.0031(11) -0.0073(11) -0.0031(11)
    C6 0.0463(15) 0.0476(15) 0.0369(15) -0.0012(12) -0.0023(12) -0.0034(11)
    O3 0.1072(18) 0.0979(17) 0.0522(14) 0.0503(15) 0.0014(13) -0.0063(12)
    C17 0.0452(14) 0.0311(12) 0.0414(15) -0.0005(10) -0.0030(11) -0.0036(10)
    C22 0.0546(16) 0.0511(15) 0.0346(15) 0.0019(13) -0.0033(12) -0.0035(12)
    C10 0.0545(16) 0.0524(15) 0.0390(15) 0.0053(13) -0.0042(12) -0.0078(12)
    C27 0.0600(18) 0.0560(17) 0.0437(16) 0.0056(14) -0.0046(14) -0.0004(13)
    C18 0.088(2) 0.0557(17) 0.0473(18) 0.0156(16) 0.0027(16) -0.0153(14)
    C9 0.0634(19) 0.0636(18) 0.0450(17) 0.0100(15) 0.0002(15) -0.0005(14)
    C25 0.091(2) 0.086(2) 0.0361(17) 0.0159(19) 0.0019(16) 0.0065(15)
    C8 0.087(2) 0.0664(19) 0.0513(19) 0.0222(17) -0.0011(16) 0.0105(15)
    C36 0.0549(18) 0.076(2) 0.0524(18) 0.0074(15) 0.0112(14) -0.0083(15)
    C26 0.084(2) 0.070(2) 0.0526(19) 0.0292(17) -0.0030(16) 0.0004(15)
    C7 0.091(2) 0.080(2) 0.0374(17) 0.0167(18) 0.0009(16) 0.0060(15)
_geom_special_details
;
All e.s.d.'s (except the e.s.d. in the dihedral angle between two l.s. planes)
are estimated using the full covariance matrix. The cell e.s.d.'s are taken
into account individually in the estimation of e.s.d.'s in distances, angles
and torsion angles; correlations between e.s.d.'s in cell parameters are only
used when they are defined by crystal symmetry. An approximate (isotropic)
treatment of cell e.s.d.'s is used for estimating e.s.d.'s involving l.s.
planes.
;
loop_
    _geom_bond_atom_site_label_1
    _geom_bond_atom_site_label_2
    _geom_bond_site_symmetry_2
    _geom_bond_distance
    _geom_bond_publ_flag
    O4 C15 . 1.361(3) ?
    O4 C18 . 1.420(3) ?
    O8 C33 . 1.365(3) ?
    O8 C36 . 1.405(3) ?
    O2 C3 . 1.360(3) ?
    O2 C8 . 1.426(3) ?
    O6 C21 . 1.362(3) ?
    O6 C26 . 1.430(3) ?
    C12 C13 . 1.387(3) ?
    C12 C17 . 1.396(3) ?
    C12 C11 . 1.461(3) ?
    C15 C16 . 1.382(3) ?
    C15 C14 . 1.388(3) ?
    O5 C19 . 1.363(3) ?
    O5 C25 . 1.418(3) ?
    O1 C1 . 1.361(3) ?
    O1 C7 . 1.418(3) ?
    C33 C32 . 1.382(3) ?
    C33 C34 . 1.383(3) ?
    C29 C28 . 1.324(3) ?
    C29 C30 . 1.461(3) ?
    C29 H29 . 0.9300 ?
    C13 C14 . 1.383(3) ?
    C13 H13 . 0.9300 ?
    C11 C10 . 1.319(3) ?
    C11 H11 . 0.9300 ?
    C30 C31 . 1.389(3) ?
    C30 C35 . 1.392(3) ?
    C35 C34 . 1.368(3) ?
    C35 H35 . 0.9300 ?
    C31 C32 . 1.379(3) ?
    C31 H31 . 0.9300 ?
    C16 C17 . 1.374(3) ?
    C16 H16 . 0.9300 ?
    C4 C3 . 1.373(3) ?
    C4 C5 . 1.387(3) ?
    C4 H4 . 0.9300 ?
    C19 C20 . 1.371(3) ?
    C19 C24 . 1.414(3) ?
    C24 C23 . 1.407(3) ?
    C24 C27 . 1.464(3) ?
    C3 C2 . 1.380(3) ?
    O7 C27 . 1.206(3) ?
    C32 H32 . 0.9300 ?
    C34 H34 . 0.9300 ?
    C23 C22 . 1.386(3) ?
    C23 C28 . 1.468(3) ?
    C20 C21 . 1.380(3) ?
    C20 H20 . 0.9300 ?
    C1 C2 . 1.372(3) ?
    C1 C6 . 1.417(3) ?
    C5 C6 . 1.412(3) ?
    C5 C10 . 1.468(3) ?
    C2 H2 . 0.9300 ?
    C28 H28 . 0.9300 ?
    C21 C22 . 1.372(3) ?
    C14 H14 . 0.9300 ?
    C6 C9 . 1.463(4) ?
    O3 C9 . 1.194(3) ?
    C17 H17 . 0.9300 ?
    C22 H22 . 0.9300 ?
    C10 H10 . 0.9300 ?
    C27 H27 . 0.9300 ?
    C18 H18A . 0.9600 ?
    C18 H18B . 0.9600 ?
    C18 H18C . 0.9600 ?
    C9 H9 . 0.9300 ?
    C25 H25A . 0.9600 ?
    C25 H25B . 0.9600 ?
    C25 H25C . 0.9600 ?
    C8 H8A . 0.9600 ?
    C8 H8B . 0.9600 ?
    C8 H8C . 0.9600 ?
    C36 H36A . 0.9600 ?
    C36 H36B . 0.9600 ?
    C36 H36C . 0.9600 ?
    C26 H26A . 0.9600 ?
    C26 H26B . 0.9600 ?
    C26 H26C . 0.9600 ?
    C7 H7A . 0.9600 ?
    C7 H7B . 0.9600 ?
    C7 H7C . 0.9600 ?
loop_
    _geom_angle_atom_site_label_1
    _geom_angle_atom_site_label_2
    _geom_angle_atom_site_label_3
    _geom_angle_site_symmetry_1
    _geom_angle_site_symmetry_3
    _geom_angle
    _geom_angle_publ_flag
    C15 O4 C18 . . 118.68(19) ?
    C33 O8 C36 . . 119.0(2) ?
    C3 O2 C8 . . 117.7(2) ?
    C21 O6 C26 . . 117.2(2) ?
    C13 C12 C17 . . 116.8(2) ?
    C13 C12 C11 . . 123.9(2) ?
    C17 C12 C11 . . 119.2(2) ?
    O4 C15 C16 . . 115.8(2) ?
    O4 C15 C14 . . 124.9(2) ?
    C16 C15 C14 . . 119.3(2) ?
    C19 O5 C25 . . 117.6(2) ?
    C1 O1 C7 . . 117.6(2) ?
    O8 C33 C32 . . 124.7(2) ?
    O8 C33 C34 . . 115.8(2) ?
    C32 C33 C34 . . 119.5(2) ?
    C28 C29 C30 . . 127.5(2) ?
    C28 C29 H29 . . 116.2 ?
    C30 C29 H29 . . 116.2 ?
    C14 C13 C12 . . 122.5(2) ?
    C14 C13 H13 . . 118.8 ?
    C12 C13 H13 . . 118.8 ?
    C10 C11 C12 . . 127.4(2) ?
    C10 C11 H11 . . 116.3 ?
    C12 C11 H11 . . 116.3 ?
    C31 C30 C35 . . 116.5(2) ?
    C31 C30 C29 . . 123.9(2) ?
    C35 C30 C29 . . 119.6(2) ?
    C34 C35 C30 . . 121.9(2) ?
    C34 C35 H35 . . 119.0 ?
    C30 C35 H35 . . 119.0 ?
    C32 C31 C30 . . 122.4(2) ?
    C32 C31 H31 . . 118.8 ?
    C30 C31 H31 . . 118.8 ?
    C17 C16 C15 . . 120.6(2) ?
    C17 C16 H16 . . 119.7 ?
    C15 C16 H16 . . 119.7 ?
    C3 C4 C5 . . 121.1(2) ?
    C3 C4 H4 . . 119.4 ?
    C5 C4 H4 . . 119.4 ?
    O5 C19 C20 . . 123.4(2) ?
    O5 C19 C24 . . 115.3(2) ?
    C20 C19 C24 . . 121.3(2) ?
    C23 C24 C19 . . 118.3(2) ?
    C23 C24 C27 . . 123.8(2) ?
    C19 C24 C27 . . 117.9(2) ?
    O2 C3 C4 . . 123.9(2) ?
    O2 C3 C2 . . 114.9(2) ?
    C4 C3 C2 . . 121.1(2) ?
    C31 C32 C33 . . 119.3(2) ?
    C31 C32 H32 . . 120.3 ?
    C33 C32 H32 . . 120.3 ?
    C35 C34 C33 . . 120.2(2) ?
    C35 C34 H34 . . 119.9 ?
    C33 C34 H34 . . 119.9 ?
    C22 C23 C24 . . 119.3(2) ?
    C22 C23 C28 . . 118.8(2) ?
    C24 C23 C28 . . 121.9(2) ?
    C19 C20 C21 . . 119.2(2) ?
    C19 C20 H20 . . 120.4 ?
    C21 C20 H20 . . 120.4 ?
    O1 C1 C2 . . 122.8(2) ?
    O1 C1 C6 . . 115.6(2) ?
    C2 C1 C6 . . 121.5(2) ?
    C4 C5 C6 . . 119.0(2) ?
    C4 C5 C10 . . 119.5(2) ?
    C6 C5 C10 . . 121.6(2) ?
    C1 C2 C3 . . 119.0(2) ?
    C1 C2 H2 . . 120.5 ?
    C3 C2 H2 . . 120.5 ?
    C29 C28 C23 . . 124.8(2) ?
    C29 C28 H28 . . 117.6 ?
    C23 C28 H28 . . 117.6 ?
    O6 C21 C22 . . 124.1(2) ?
    O6 C21 C20 . . 114.9(2) ?
    C22 C21 C20 . . 121.0(2) ?
    C13 C14 C15 . . 119.3(2) ?
    C13 C14 H14 . . 120.4 ?
    C15 C14 H14 . . 120.4 ?
    C5 C6 C1 . . 118.2(2) ?
    C5 C6 C9 . . 124.4(2) ?
    C1 C6 C9 . . 117.4(2) ?
    C16 C17 C12 . . 121.5(2) ?
    C16 C17 H17 . . 119.2 ?
    C12 C17 H17 . . 119.2 ?
    C21 C22 C23 . . 120.9(2) ?
    C21 C22 H22 . . 119.6 ?
    C23 C22 H22 . . 119.6 ?
    C11 C10 C5 . . 125.5(2) ?
    C11 C10 H10 . . 117.3 ?
    C5 C10 H10 . . 117.3 ?
    O7 C27 C24 . . 127.4(3) ?
    O7 C27 H27 . . 116.3 ?
    C24 C27 H27 . . 116.3 ?
    O4 C18 H18A . . 109.5 ?
    O4 C18 H18B . . 109.5 ?
    H18A C18 H18B . . 109.5 ?
    O4 C18 H18C . . 109.5 ?
    H18A C18 H18C . . 109.5 ?
    H18B C18 H18C . . 109.5 ?
    O3 C9 C6 . . 127.8(3) ?
    O3 C9 H9 . . 116.1 ?
    C6 C9 H9 . . 116.1 ?
    O5 C25 H25A . . 109.5 ?
    O5 C25 H25B . . 109.5 ?
    H25A C25 H25B . . 109.5 ?
    O5 C25 H25C . . 109.5 ?
    H25A C25 H25C . . 109.5 ?
    H25B C25 H25C . . 109.5 ?
    O2 C8 H8A . . 109.5 ?
    O2 C8 H8B . . 109.5 ?
    H8A C8 H8B . . 109.5 ?
    O2 C8 H8C . . 109.5 ?
    H8A C8 H8C . . 109.5 ?
    H8B C8 H8C . . 109.5 ?
    O8 C36 H36A . . 109.5 ?
    O8 C36 H36B . . 109.5 ?
    H36A C36 H36B . . 109.5 ?
    O8 C36 H36C . . 109.5 ?
    H36A C36 H36C . . 109.5 ?
    H36B C36 H36C . . 109.5 ?
    O6 C26 H26A . . 109.5 ?
    O6 C26 H26B . . 109.5 ?
    H26A C26 H26B . . 109.5 ?
    O6 C26 H26C . . 109.5 ?
    H26A C26 H26C . . 109.5 ?
    H26B C26 H26C . . 109.5 ?
    O1 C7 H7A . . 109.5 ?
    O1 C7 H7B . . 109.5 ?
    H7A C7 H7B . . 109.5 ?
    O1 C7 H7C . . 109.5 ?
    H7A C7 H7C . . 109.5 ?
    H7B C7 H7C . . 109.5 ?
loop_
    _geom_torsion_atom_site_label_1
    _geom_torsion_atom_site_label_2
    _geom_torsion_atom_site_label_3
    _geom_torsion_atom_site_label_4
    _geom_torsion_site_symmetry_1
    _geom_torsion_site_symmetry_2
    _geom_torsion_site_symmetry_3
    _geom_torsion_site_symmetry_4
    _geom_torsion
    _geom_torsion_publ_flag
    C18 O4 C15 C16 . . . . 178.6(2) ?
    C18 O4 C15 C14 . . . . -1.7(3) ?
    C36 O8 C33 C32 . . . . -7.7(4) ?
    C36 O8 C33 C34 . . . . 171.8(2) ?
    C17 C12 C13 C14 . . . . -1.4(3) ?
    C11 C12 C13 C14 . . . . -179.9(2) ?
    C13 C12 C11 C10 . . . . -3.6(4) ?
    C17 C12 C11 C10 . . . . 177.9(2) ?
    C28 C29 C30 C31 . . . . 4.4(4) ?
    C28 C29 C30 C35 . . . . -175.4(2) ?
    C31 C30 C35 C34 . . . . -2.1(3) ?
    C29 C30 C35 C34 . . . . 177.7(2) ?
    C35 C30 C31 C32 . . . . 2.7(3) ?
    C29 C30 C31 C32 . . . . -177.0(2) ?
    O4 C15 C16 C17 . . . . 177.7(2) ?
    C14 C15 C16 C17 . . . . -2.0(3) ?
    C25 O5 C19 C20 . . . . -3.6(4) ?
    C25 O5 C19 C24 . . . . 175.3(2) ?
    O5 C19 C24 C23 . . . . -179.3(2) ?
    C20 C19 C24 C23 . . . . -0.3(4) ?
    O5 C19 C24 C27 . . . . 1.1(4) ?
    C20 C19 C24 C27 . . . . -179.9(2) ?
    C8 O2 C3 C4 . . . . 4.0(4) ?
    C8 O2 C3 C2 . . . . -176.8(3) ?
    C5 C4 C3 O2 . . . . -179.1(2) ?
    C5 C4 C3 C2 . . . . 1.7(4) ?
    C30 C31 C32 C33 . . . . -0.9(3) ?
    O8 C33 C32 C31 . . . . 177.8(2) ?
    C34 C33 C32 C31 . . . . -1.7(3) ?
    C30 C35 C34 C33 . . . . -0.4(4) ?
    O8 C33 C34 C35 . . . . -177.2(2) ?
    C32 C33 C34 C35 . . . . 2.3(4) ?
    C19 C24 C23 C22 . . . . -0.3(4) ?
    C27 C24 C23 C22 . . . . 179.3(2) ?
    C19 C24 C23 C28 . . . . -178.6(2) ?
    C27 C24 C23 C28 . . . . 1.0(4) ?
    O5 C19 C20 C21 . . . . 179.3(3) ?
    C24 C19 C20 C21 . . . . 0.4(4) ?
    C7 O1 C1 C2 . . . . -6.2(4) ?
    C7 O1 C1 C6 . . . . 173.1(2) ?
    C3 C4 C5 C6 . . . . -0.2(4) ?
    C3 C4 C5 C10 . . . . -178.5(2) ?
    O1 C1 C2 C3 . . . . 179.1(2) ?
    C6 C1 C2 C3 . . . . -0.2(4) ?
    O2 C3 C2 C1 . . . . 179.2(2) ?
    C4 C3 C2 C1 . . . . -1.5(4) ?
    C30 C29 C28 C23 . . . . 179.3(2) ?
    C22 C23 C28 C29 . . . . 27.9(4) ?
    C24 C23 C28 C29 . . . . -153.8(2) ?
    C26 O6 C21 C22 . . . . 0.1(4) ?
    C26 O6 C21 C20 . . . . -178.1(3) ?
    C19 C20 C21 O6 . . . . 178.3(2) ?
    C19 C20 C21 C22 . . . . 0.1(4) ?
    C12 C13 C14 C15 . . . . 0.0(4) ?
    O4 C15 C14 C13 . . . . -178.0(2) ?
    C16 C15 C14 C13 . . . . 1.7(3) ?
    C4 C5 C6 C1 . . . . -1.4(4) ?
    C10 C5 C6 C1 . . . . 176.9(2) ?
    C4 C5 C6 C9 . . . . 176.9(2) ?
    C10 C5 C6 C9 . . . . -4.8(4) ?
    O1 C1 C6 C5 . . . . -177.7(2) ?
    C2 C1 C6 C5 . . . . 1.6(4) ?
    O1 C1 C6 C9 . . . . 3.8(4) ?
    C2 C1 C6 C9 . . . . -176.8(2) ?
    C15 C16 C17 C12 . . . . 0.6(4) ?
    C13 C12 C17 C16 . . . . 1.0(3) ?
    C11 C12 C17 C16 . . . . 179.7(2) ?
    O6 C21 C22 C23 . . . . -178.8(2) ?
    C20 C21 C22 C23 . . . . -0.7(4) ?
    C24 C23 C22 C21 . . . . 0.8(4) ?
    C28 C23 C22 C21 . . . . 179.1(2) ?
    C12 C11 C10 C5 . . . . 176.5(2) ?
    C4 C5 C10 C11 . . . . -19.5(4) ?
    C6 C5 C10 C11 . . . . 162.3(3) ?
    C23 C24 C27 O7 . . . . 12.8(5) ?
    C19 C24 C27 O7 . . . . -167.6(3) ?
    C5 C6 C9 O3 . . . . 6.5(5) ?
    C1 C6 C9 O3 . . . . -175.2(3) ?
loop_
    _geom_hbond_atom_site_label_D
    _geom_hbond_atom_site_label_H
    _geom_hbond_atom_site_label_A
    _geom_hbond_site_symmetry_A
    _geom_hbond_distance_DH
    _geom_hbond_distance_HA
    _geom_hbond_distance_DA
    _geom_hbond_angle_DHA
    _geom_hbond_publ_flag
    C9 H9 O1 . 0.93 2.29 2.681(4) 105 no
    C10 H10 O3 . 0.93 2.25 2.863(4) 123 no
    C27 H27 O5 . 0.93 2.31 2.681(4) 103 no
    C28 H28 O7 . 0.93 2.34 2.861(3) 115 no
    C14 H14 Cg4 2_666 0.93 2.88 3.597(3) 135 y
    C17 H14 Cg4 2_566 0.93 2.76 3.471(3) 134 y
    C32 H14 Cg2 1 0.93 2.82 3.530(3) 135 y
    C15 H14 Cg2 1_655 0.93 2.66 3.371(3) 134 y
