# Supplementary material for: 2,4-Dimeth­oxy-6-[(E)-2-(4-meth­oxy­phenyl)ethen­yl]benzaldehyde
Source: Acta Crystallogr Sect E Struct Rep Online. 2013 Apr 5;69(Pt 5):o629. doi: 10.1107/S1600536813007964 (PMC3647830; doi:10.1107/S1600536813007964)
Supplement: Supplementary file 2 [file e-69-0o629-Isup2.hkl]

# 
# h,k,l, Fc-squared, Fo-squared, sigma(Fo-squared) and status flag 
# 
data_I
_shelx_title '                                      dw1 in P-1' 
_shelx_refln_list_code          4 
_shelx_F_calc_maximum      347.29 
_exptl_crystal_F_000       632.00 
_reflns_d_resolution_high  0.8408 
 
loop_ 
 _symmetry_equiv_pos_as_xyz 
 'x, y, z' 
 '-x, -y, -z' 
 
_cell_length_a     9.2920 
_cell_length_b     9.4480 
_cell_length_c    17.5470 
_cell_angle_alpha  84.097 
_cell_angle_beta   84.040 
_cell_angle_gamma  83.315 
 
_shelx_F_squared_multiplier     1.000 
 
loop_ 
 _refln_index_h 
 _refln_index_k 
 _refln_index_l 
 _refln_F_squared_calc 
 _refln_F_squared_meas 
 _refln_F_squared_sigma 
 _refln_observed_status 
   2   0   0     1819.19     1750.02     34.71 o 
   3   0   0        1.24        0.42      1.23 o 
   4   0   0       33.24       50.34      6.72 o 
   5   0   0      102.39      103.11      4.81 o 
   6   0   0       11.97        7.77      2.96 o 
   7   0   0        6.83        3.31      4.18 o 
   8   0   0        5.24       -0.04      3.15 o 
   9   0   0        2.57        2.39      3.80 o 
  -9   1   0       25.36       32.65      5.91 o 
  -8   1   0        9.34       12.17      4.42 o 
  -7   1   0       27.31       34.05      4.84 o 
  -6   1   0       25.29       27.47      3.24 o 
  -5   1   0        0.48        4.10      1.74 o 
  -4   1   0      375.07      383.26      8.70 o 
  -3   1   0       30.88       32.66      2.17 o 
  -2   1   0     1562.80     1542.49     29.24 o 
  -1   1   0       43.30       35.89      2.11 o 
   0   1   0      223.39      207.19      6.93 o 
   1   1   0        5.26        6.05      1.42 o 
   2   1   0     3179.74     3178.83     46.25 o 
   3   1   0     1718.30     1608.82     25.60 o 
   4   1   0       67.87       62.12     12.25 o 
   5   1   0      314.93      317.75     12.75 o 
   6   1   0       72.87       72.34      4.81 o 
   7   1   0       52.97       53.92      4.56 o 
   8   1   0       70.83       64.35      8.49 o 
   9   1   0        2.34       -7.17      4.78 o 
  10   1   0        0.44       -1.79      6.57 o 
 -10   2   0        5.29       14.33      7.17 o 
  -9   2   0        2.22        2.99      4.22 o 
  -8   2   0        0.08       -2.43      3.15 o 
  -7   2   0        3.70        6.22      3.57 o 
  -6   2   0      184.33      169.97      8.66 o 
  -5   2   0       42.61       38.01      3.47 o 
  -4   2   0     9687.77    10358.27    146.25 o 
  -3   2   0      282.73      291.96      9.10 o 
  -2   2   0     4102.02     3799.53     89.92 o 
  -1   2   0       12.14        9.32      1.79 o 
   0   2   0    16796.75    17462.40    448.34 o 
   1   2   0       55.00       49.06      2.81 o 
   2   2   0      419.00      410.26      8.46 o 
   3   2   0      216.33      200.23      5.95 o 
   4   2   0      167.92      161.22      9.87 o 
   5   2   0        3.67        0.60      1.93 o 
   6   2   0       75.62       70.19      8.67 o 
   7   2   0        4.68        4.54      2.51 o 
   8   2   0        0.17       -3.21      3.01 o 
   9   2   0        0.23       -2.23      4.00 o 
 -10   3   0        0.57        5.97      7.17 o 
  -9   3   0       16.13       14.36      5.17 o 
  -8   3   0       97.91      102.45      8.84 o 
  -7   3   0       20.60       32.37      5.27 o 
  -6   3   0        8.23        1.67      3.15 o 
  -5   3   0       19.37       17.03      3.80 o 
  -4   3   0      850.36      965.86     22.94 o 
  -3   3   0      140.52      157.74      6.97 o 
  -2   3   0     4244.13     4435.66     79.75 o 
  -1   3   0      109.46      116.47      3.60 o 
   0   3   0       55.60       43.87      3.89 o 
   1   3   0     4818.53     4632.00     66.67 o 
   2   3   0     1173.82     1138.43     22.86 o 
   3   3   0       33.06       31.30      2.86 o 
   4   3   0     2326.92     2187.09     35.37 o 
   5   3   0      428.24      458.12     11.51 o 
   6   3   0       48.92       56.04      9.97 o 
   7   3   0       57.19       53.76      5.77 o 
   8   3   0        1.12       -0.09      3.07 o 
   9   3   0        2.94       -3.88      4.22 o 
  10   3   0        4.92        6.22      6.11 o 
  -9   4   0        1.00       -2.39      4.65 o 
  -8   4   0        3.54        1.19      4.00 o 
  -7   4   0       38.46       36.56      5.87 o 
  -6   4   0       26.70       24.45      4.84 o 
  -5   4   0        1.30        1.06      2.72 o 
  -4   4   0      697.82      769.34     20.12 o 
  -3   4   0       26.02       31.87      4.00 o 
  -2   4   0      724.14      831.37     19.33 o 
  -1   4   0      398.02      406.14      8.71 o 
   0   4   0      103.25      114.27      4.25 o 
   1   4   0       11.90       11.91      2.01 o 
   2   4   0     1714.79     1683.14     27.42 o 
   3   4   0       14.90       11.86      2.28 o 
   4   4   0      863.74      790.48     16.16 o 
   5   4   0       18.41       15.53      3.21 o 
   6   4   0      557.56      546.39     22.72 o 
   7   4   0       34.25       38.40      4.73 o 
   8   4   0       40.09       45.69      6.12 o 
   9   4   0        0.08       -4.18      7.17 o 
  10   4   0        4.34        8.50      6.54 o 
  -9   5   0        0.01       -0.60      6.57 o 
  -8   5   0       74.44       65.24     12.85 o 
  -7   5   0        0.88       -2.39      3.80 o 
  -6   5   0       46.32       40.74      6.29 o 
  -5   5   0        6.11        4.55      3.30 o 
  -4   5   0       22.67       21.64      4.42 o 
  -3   5   0        2.11        7.29      3.15 o 
  -2   5   0        0.26        1.49      2.53 o 
  -1   5   0       57.57       58.40      3.52 o 
   0   5   0      553.95      514.74     12.02 o 
   1   5   0      882.57      855.21     16.20 o 
   2   5   0      120.65      102.46      4.81 o 
   3   5   0     1188.93     1148.84     21.30 o 
   4   5   0        2.06       -0.34      2.01 o 
   5   5   0       29.57       21.97      3.76 o 
   6   5   0        0.34        0.97      2.72 o 
   7   5   0        0.26       -0.90      2.94 o 
   8   5   0        3.64        1.11      4.78 o 
   9   5   0        0.16        0.93      6.57 o 
  10   5   0        0.39       -7.90      5.27 o 
  -8   6   0       34.97       42.41      7.99 o 
  -7   6   0        5.15        0.00      4.65 o 
  -6   6   0      368.78      317.83     14.37 o 
  -5   6   0        2.13        3.29      3.80 o 
  -4   6   0       46.04       49.73      7.17 o 
  -3   6   0        0.79       -0.32      4.78 o 
  -2   6   0      805.39      853.90     21.63 o 
  -1   6   0       43.43       43.45      3.67 o 
   0   6   0      190.48      192.95      6.78 o 
   1   6   0       17.55       24.86      3.21 o 
   2   6   0     1385.51     1348.48     24.44 o 
   3   6   0       41.38       41.14      6.18 o 
   4   6   0      286.49      273.05      9.92 o 
   5   6   0        9.48       10.07      3.32 o 
   6   6   0        8.11       10.37      3.71 o 
   7   6   0       34.20       33.13      4.90 o 
   8   6   0       47.12       43.72     10.16 o 
   9   6   0        5.95        0.07      5.60 o 
  -7   7   0        1.42        3.29      5.49 o 
  -6   7   0        8.53        7.48      5.27 o 
  -5   7   0       72.37       57.90     14.94 o 
  -4   7   0       45.10       47.03      6.96 o 
  -3   7   0       52.02       58.51      6.76 o 
  -2   7   0       22.59       32.56      5.27 o 
  -1   7   0      108.85       91.48     21.81 o 
   0   7   0        6.81        5.61      2.51 o 
   1   7   0        0.22       -0.92      2.24 o 
   2   7   0        1.97        1.99      2.36 o 
   3   7   0      215.71      193.88     12.01 o 
   4   7   0       17.01       17.90      4.09 o 
   5   7   0       13.01        9.29      3.36 o 
   6   7   0        0.00        0.43      3.36 o 
   7   7   0       20.22       12.23      4.24 o 
   8   7   0        7.96        1.65      5.27 o 
   9   7   0        7.57        3.11      5.87 o 
  -6   8   0       18.56       12.17      6.72 o 
  -5   8   0        5.36        1.79      5.02 o 
  -4   8   0      105.48       90.19      9.50 o 
  -3   8   0        4.73       -4.65      3.73 o 
  -2   8   0       61.61       49.58      7.17 o 
  -1   8   0        2.64       -1.57      3.30 o 
   0   8   0       96.27       91.44      7.61 o 
   1   8   0       56.49       55.38      5.17 o 
   2   8   0      318.42      341.98     10.82 o 
   3   8   0       55.36       66.68     10.08 o 
   4   8   0      319.55      316.29     12.73 o 
   5   8   0       50.16       62.64      6.16 o 
   6   8   0        1.80       -1.30      3.41 o 
   7   8   0        0.05       -6.60      4.73 o 
   8   8   0       16.57       19.51     11.95 o 
  -5   9   0        1.14       -0.66      5.60 o 
  -4   9   0        0.12       -5.66      4.84 o 
  -3   9   0        2.83       -1.25      4.16 o 
  -2   9   0       60.98       60.18      7.99 o 
  -1   9   0       55.37       47.24      6.96 o 
   0   9   0       17.38       14.88      4.84 o 
   1   9   0       46.06       47.15      6.54 o 
   2   9   0        0.16        0.43      3.36 o 
   3   9   0        6.43       -0.39      3.20 o 
   4   9   0       24.15       23.98      4.65 o 
   5   9   0        0.26        3.99      3.77 o 
   6   9   0        0.17        7.47      4.41 o 
   7   9   0       58.78       53.86      9.02 o 
  -3  10   0        4.50        6.87      5.91 o 
  -2  10   0        1.04       -4.83      4.59 o 
  -1  10   0        8.91        8.87      5.44 o 
   0  10   0       16.75       13.96      5.69 o 
   1  10   0        0.09       -1.79      4.22 o 
   2  10   0       38.16       26.83      6.34 o 
   3  10   0        0.69        3.17      3.91 o 
   4  10   0      187.70      146.14     30.19 o 
   5  10   0       50.78       60.44      8.14 o 
   0  11   0        1.26        5.57      5.69 o 
   1  11   0        3.30       14.63      8.06 o 
   2  11   0        2.81        7.12      5.02 o 
   3  11   0       10.91       13.70      5.87 o 
  -2 -11   1        9.03       18.99      6.29 o 
  -1 -11   1        0.11       -2.02      5.02 o 
   0 -11   1       20.43       28.96      7.31 o 
  -5 -10   1       50.40       57.80     16.58 o 
  -4 -10   1      240.70      231.41     18.47 o 
  -3 -10   1       47.63       44.54      6.13 o 
  -2 -10   1      155.84      169.73     10.77 o 
  -1 -10   1        7.04        4.90      5.27 o 
   0 -10   1       76.18       80.57     22.70 o 
   1 -10   1        6.41        2.09      5.07 o 
   2 -10   1       99.26      112.67     10.77 o 
   3 -10   1        4.09        1.75      8.36 o 
  -7  -9   1       47.92       62.79      9.69 o 
  -6  -9   1       30.41       46.15      8.42 o 
  -5  -9   1        7.12        9.15      4.19 o 
  -4  -9   1       31.05       37.49      6.16 o 
  -3  -9   1        0.00        5.66      3.84 o 
  -2  -9   1       26.81       27.48      4.93 o 
  -1  -9   1       15.42       20.91      5.49 o 
   0  -9   1        6.21        1.59      4.42 o 
   1  -9   1       32.47       31.45      6.11 o 
   2  -9   1       40.21       48.06      7.38 o 
   3  -9   1        0.41        4.47      4.84 o 
   4  -9   1        2.54       -2.24      5.38 o 
   5  -9   1        2.45        5.33      6.11 o 
  -8  -8   1       13.71       13.99      7.17 o 
  -7  -8   1       18.22       19.17      6.88 o 
  -6  -8   1       15.45       11.79      4.19 o 
  -5  -8   1       15.80       16.29      4.19 o 
  -4  -8   1      386.27      413.14     18.13 o 
  -3  -8   1      124.43      132.22      7.26 o 
  -2  -8   1      475.59      443.10     12.65 o 
  -1  -8   1        4.33        2.59      3.19 o 
   0  -8   1      261.95      258.64     12.56 o 
   1  -8   1        3.46       -0.60      3.73 o 
   2  -8   1        5.45        1.29      3.86 o 
   3  -8   1       21.19       19.96      5.69 o 
   4  -8   1        2.29        1.45      4.84 o 
   5  -8   1        0.93        3.04      6.57 o 
   6  -8   1       24.32       20.91      6.76 o 
  -9  -7   1        0.35        0.70      6.03 o 
  -8  -7   1        0.71       -6.92      4.86 o 
  -7  -7   1        0.63       -6.20      4.42 o 
  -6  -7   1        0.66       -1.66      3.20 o 
  -5  -7   1       23.89       21.18      4.26 o 
  -4  -7   1        0.19        1.97      2.65 o 
  -3  -7   1      138.50      136.42     10.53 o 
  -2  -7   1       37.44       39.21      4.24 o 
  -1  -7   1        6.90        4.36      2.51 o 
   0  -7   1        9.49       10.09      2.86 o 
   1  -7   1      323.15      349.75     12.69 o 
   2  -7   1       31.04       27.95      5.07 o 
   3  -7   1       81.86       82.77     11.35 o 
   4  -7   1       17.43        8.62      6.57 o 
   5  -7   1       14.34        8.06      5.07 o 
   6  -7   1       10.25        8.06      5.49 o 
   7  -7   1        0.01       -4.36      4.84 o 
  -9  -6   1        3.58       -6.76      5.27 o 
  -8  -6   1       70.86       71.65      9.02 o 
  -7  -6   1       25.60       30.19      8.36 o 
  -6  -6   1      187.05      182.72     10.34 o 
  -5  -6   1        3.80        3.79      2.78 o 
  -4  -6   1       32.28       33.25      4.01 o 
  -3  -6   1       46.92       40.29      4.11 o 
  -2  -6   1      328.83      322.39     10.24 o 
  -1  -6   1      132.65      129.47      5.50 o 
   0  -6   1       63.79       57.64      7.11 o 
   1  -6   1       29.65       27.03      3.21 o 
   2  -6   1      326.81      367.43     14.36 o 
   3  -6   1        4.66       10.34      7.47 o 
   4  -6   1       63.81       67.56      6.76 o 
   5  -6   1        1.92       -4.37      3.88 o 
   6  -6   1      257.35      221.49     12.24 o 
   7  -6   1        3.44        6.47      4.84 o 
   8  -6   1       10.87        5.38      7.76 o 
 -10  -5   1        0.09       -4.27      5.69 o 
  -9  -5   1        0.09       -1.34      5.27 o 
  -8  -5   1       36.62       38.21      7.77 o 
  -7  -5   1        5.92        5.73      3.33 o 
  -6  -5   1       31.91       20.52      3.91 o 
  -5  -5   1        2.73        2.79      2.41 o 
  -4  -5   1        6.07        8.92      2.72 o 
  -3  -5   1      608.90      590.61     13.33 o 
  -2  -5   1      520.74      489.20     11.38 o 
  -1  -5   1     1188.66     1117.86     19.95 o 
   0  -5   1       10.32       10.07      2.17 o 
   1  -5   1       12.32       11.60      2.19 o 
   2  -5   1      295.79      273.68      7.03 o 
   3  -5   1       99.13       98.32      6.34 o 
   4  -5   1      119.37      119.71      7.61 o 
   5  -5   1        0.93        4.85      3.88 o 
   6  -5   1       36.69       46.75      6.54 o 
   7  -5   1      102.91       76.08     22.41 o 
   8  -5   1        0.04        7.47      5.07 o 
   9  -5   1        0.43       -5.38      5.97 o 
 -10  -4   1        2.11        4.30      7.47 o 
  -9  -4   1        0.42        0.30      5.07 o 
  -8  -4   1       22.11       25.47      6.11 o 
  -7  -4   1       21.45       26.08      4.24 o 
  -6  -4   1       61.36       71.05      5.45 o 
  -5  -4   1       56.44       56.72      4.71 o 
  -4  -4   1       48.71       57.09      4.19 o 
  -3  -4   1       15.57        9.93      2.28 o 
  -2  -4   1     3500.65     3407.26     51.31 o 
  -1  -4   1        5.45        4.09      1.58 o 
   0  -4   1     1688.96     1653.04     26.39 o 
   1  -4   1        7.29        5.19      1.58 o 
   2  -4   1       93.00      119.51      3.98 o 
   3  -4   1        8.67       12.99      4.78 o 
   4  -4   1     1286.03     1352.42     30.45 o 
   5  -4   1       18.94       29.32      4.65 o 
   6  -4   1       53.43       54.33      6.11 o 
   7  -4   1        0.04       -1.83      3.57 o 
   8  -4   1      259.59      257.70     13.03 o 
   9  -4   1        5.08        0.60      6.57 o 
 -10  -3   1        0.53       -3.01      5.27 o 
  -9  -3   1        0.11       -4.21      4.42 o 
  -8  -3   1        0.60       -2.17      4.00 o 
  -7  -3   1       50.30       56.80      5.15 o 
  -6  -3   1        5.80        3.99      3.00 o 
  -5  -3   1        8.27       15.60      2.81 o 
  -4  -3   1       27.88       26.49      2.98 o 
  -3  -3   1       10.52       14.62      2.17 o 
  -2  -3   1      145.03      141.84      4.66 o 
  -1  -3   1     3970.16     3875.06     56.26 o 
   0  -3   1      332.64      309.47      8.63 o 
   1  -3   1      340.72      333.81      6.87 o 
   2  -3   1     1813.15     1808.12     35.27 o 
   3  -3   1       18.51       22.95      3.38 o 
   4  -3   1       30.05       54.09      9.86 o 
   5  -3   1       23.07       21.51      4.00 o 
   6  -3   1        4.91        9.28      3.57 o 
   7  -3   1       53.70       58.55      9.26 o 
   8  -3   1       40.44       49.68      9.56 o 
   9  -3   1        1.72       -2.39      5.97 o 
  10  -3   1       37.71       33.45     10.75 o 
 -10  -2   1       61.81       45.40     11.35 o 
  -9  -2   1        1.03       -2.99      3.80 o 
  -8  -2   1        3.90        5.74      3.04 o 
  -7  -2   1        1.58       -0.57      2.17 o 
  -6  -2   1      313.39      296.89      9.39 o 
  -5  -2   1       59.53       70.14      4.46 o 
  -4  -2   1     3354.64     3130.42     48.14 o 
  -3  -2   1      117.27      104.32      5.02 o 
  -2  -2   1      131.86      122.73      3.96 o 
  -1  -2   1        8.00       11.26      1.38 o 
   0  -2   1     6083.05     5999.69     84.27 o 
   1  -2   1        1.97        0.94      0.91 o 
   2  -2   1       11.38       16.83      2.29 o 
   3  -2   1       46.91       44.23      5.07 o 
   4  -2   1      245.49      272.76      6.75 o 
   5  -2   1       93.45      111.24      4.64 o 
   6  -2   1      316.39      360.08     20.95 o 
   7  -2   1       14.93       11.35      4.00 o 
   8  -2   1       80.40       84.32      8.03 o 
   9  -2   1       11.27       18.52      7.76 o 
  10  -2   1       13.07       14.34      7.76 o 
 -10  -1   1       37.79       41.22     10.16 o 
  -9  -1   1       10.69       17.92      8.36 o 
  -8  -1   1       31.42       33.64      6.87 o 
  -7  -1   1       10.86       17.46      3.21 o 
  -6  -1   1        0.09       -0.98      1.82 o 
  -5  -1   1      419.04      447.68     10.81 o 
  -4  -1   1       25.21       22.37      2.51 o 
  -3  -1   1      896.96      881.51     15.42 o 
  -2  -1   1     8198.24     8018.36    112.79 o 
  -1  -1   1       10.50        9.17      2.09 o 
   0  -1   1     4363.36     4206.39     72.71 o 
   1  -1   1        0.87        1.49      0.90 o 
   2  -1   1      577.50      572.58      9.81 o 
   3  -1   1      546.74      532.03      9.98 o 
   4  -1   1     1751.55     1818.89     36.26 o 
   5  -1   1      115.45      124.63      6.76 o 
   6  -1   1      319.19      354.00     12.48 o 
   7  -1   1       23.86       31.02      5.08 o 
   8  -1   1        4.31        8.24      4.00 o 
   9  -1   1        5.67        5.97      5.97 o 
  10  -1   1       21.91       25.09      8.36 o 
 -10   0   1        5.20        4.78      7.76 o 
  -9   0   1       39.30       25.09      8.36 o 
  -8   0   1        8.36        8.79      4.42 o 
  -7   0   1        0.67       -0.45      2.17 o 
  -6   0   1       25.80       22.24      3.73 o 
  -5   0   1        1.43       -0.60      1.87 o 
  -4   0   1      435.72      408.05      9.31 o 
  -3   0   1       19.71       20.92      3.66 o 
  -2   0   1     1079.72     1001.29     15.90 o 
  -1   0   1       50.24       52.65      3.59 o 
   1   0   1        3.28        6.57      1.79 o 
   2   0   1    19413.58    19980.54    474.88 o 
   3   0   1       95.42       85.51      3.56 o 
   4   0   1      983.76      896.69     16.34 o 
   5   0   1      216.22      213.08      6.89 o 
   6   0   1     2627.20     2774.82     44.52 o 
   7   0   1        8.06        7.47      3.38 o 
   8   0   1       20.70       11.95      5.38 o 
   9   0   1        2.17        6.27      4.22 o 
  10   0   1       16.76       31.66      8.96 o 
 -10   1   1        2.05        0.00      6.57 o 
  -9   1   1       18.84       16.85      5.02 o 
  -8   1   1        0.68        2.39      3.57 o 
  -7   1   1       34.57       46.61      5.60 o 
  -6   1   1      107.67       91.32      4.89 o 
  -5   1   1      122.09      133.56      5.24 o 
  -4   1   1      586.12      609.97     12.71 o 
  -3   1   1      190.05      184.08      4.91 o 
  -2   1   1      121.66      140.39      5.03 o 
  -1   1   1        0.60        0.00      0.84 o 
   0   1   1     1016.41     1003.68     18.36 o 
   1   1   1        0.73        6.26      0.87 o 
   2   1   1      188.80      170.21      7.79 o 
   3   1   1     4506.91     4155.81     60.58 o 
   4   1   1       70.16       75.09      3.90 o 
   5   1   1      323.36      320.43     13.25 o 
   6   1   1      121.77       99.96      5.50 o 
   7   1   1        3.99        4.28      2.51 o 
   8   1   1        0.12       -1.04      2.51 o 
   9   1   1        0.27        3.58      5.38 o 
 -10   2   1        8.24        2.39      8.36 o 
  -9   2   1        8.09       18.67      5.69 o 
  -8   2   1       45.44       47.34      6.29 o 
  -7   2   1       23.67       23.11      4.59 o 
  -6   2   1       12.09       15.53      3.80 o 
  -5   2   1        5.75        8.52      1.86 o 
  -4   2   1       14.74       13.71      1.80 o 
  -3   2   1       55.32       51.01      8.37 o 
  -2   2   1       19.14       29.09      5.08 o 
  -1   2   1        8.13        9.04      2.99 o 
   0   2   1      743.04      749.54     14.98 o 
   1   2   1       16.33       14.21      2.00 o 
   2   2   1   120610.99   117017.20  11488.84 o 
   3   2   1       14.71       11.25      2.07 o 
   4   2   1      207.55      207.96      6.55 o 
   5   2   1        6.00        8.96      2.96 o 
   6   2   1        1.87       -0.30      2.53 o 
   7   2   1       23.41       25.76      5.09 o 
   8   2   1       26.32       23.63      5.07 o 
   9   2   1        2.94        2.39      4.22 o 
  -9   3   1       15.73       17.18      5.44 o 
  -8   3   1        0.34        0.11      3.57 o 
  -7   3   1       37.09       27.81     10.16 o 
  -6   3   1      103.40       78.68      9.86 o 
  -5   3   1       51.31       49.00      8.36 o 
  -4   3   1      300.78      327.94     10.98 o 
  -3   3   1      159.36      168.22      7.15 o 
  -2   3   1     1162.00     1292.76     26.69 o 
  -1   3   1      212.81      210.79      5.01 o 
   0   3   1     1169.72     1136.36     18.20 o 
   1   3   1     2181.68     2100.35     31.78 o 
   2   3   1       63.28       64.36      3.29 o 
   3   3   1       12.29       14.37      2.39 o 
   4   3   1     1842.24     1846.14     30.56 o 
   5   3   1      413.30      399.77     10.47 o 
   6   3   1       14.53       15.90      3.32 o 
   7   3   1       39.90       38.56      4.40 o 
   8   3   1       13.43       16.48      4.01 o 
   9   3   1        9.39        7.58      4.06 o 
  10   3   1       21.52        7.77      8.36 o 
  -9   4   1        6.58        5.61      7.76 o 
  -8   4   1        0.01       -0.47      4.00 o 
  -7   4   1        1.77        4.34      3.86 o 
  -6   4   1       74.92       62.72      6.76 o 
  -5   4   1        0.74        0.85      4.48 o 
  -4   4   1      311.53      342.49     11.83 o 
  -3   4   1       35.18       51.08      4.84 o 
  -2   4   1     8286.71     9086.47    159.46 o 
  -1   4   1        0.03        1.46      1.29 o 
   0   4   1      638.16      596.15     15.13 o 
   1   4   1        2.97        3.03      1.58 o 
   2   4   1     2068.35     2067.09     32.67 o 
   3   4   1        7.41        8.58      2.24 o 
   4   4   1        3.39        7.19      2.63 o 
   5   4   1       47.22       54.70      4.46 o 
   6   4   1        0.49        1.39      2.72 o 
   7   4   1        0.47       -0.07      2.97 o 
   8   4   1        6.07        4.84      3.79 o 
   9   4   1        0.34        0.37      3.55 o 
  10   4   1        0.03       -8.36      7.17 o 
  -9   5   1       33.03       39.73     10.15 o 
  -8   5   1        0.40       -6.24      4.16 o 
  -7   5   1        9.71        7.22      5.08 o 
  -6   5   1      256.91      219.29     11.15 o 
  -5   5   1       11.67        9.86      3.80 o 
  -4   5   1       16.57       15.84      4.00 o 
  -3   5   1        0.01       -2.99      2.11 o 
  -2   5   1      604.86      648.98     17.14 o 
  -1   5   1        2.34        4.98      2.58 o 
   0   5   1     1766.57     1805.40     29.36 o 
   1   5   1      292.77      281.01      7.71 o 
   2   5   1       17.77       18.15      2.87 o 
   3   5   1      912.97      811.76     19.11 o 
   4   5   1      229.19      237.41      7.99 o 
   5   5   1        8.31       14.19      3.21 o 
   6   5   1      297.77      267.97      9.50 o 
   7   5   1       40.09       38.03      4.94 o 
   8   5   1       10.77       12.20      4.11 o 
   9   5   1        0.67       -4.08      4.73 o 
  10   5   1        4.37       -1.79      7.76 o 
  -8   6   1      114.25       96.78     15.84 o 
  -7   6   1        2.65       -2.13      4.42 o 
  -6   6   1        0.00        3.28      4.22 o 
  -5   6   1       43.41       44.31      6.29 o 
  -4   6   1        0.55       -0.48      3.15 o 
  -3   6   1       11.62       11.88      4.00 o 
  -2   6   1      258.05      309.00     11.40 o 
  -1   6   1       22.29       26.87      3.66 o 
   0   6   1      245.31      285.17      8.56 o 
   1   6   1      314.20      307.64      8.75 o 
   2   6   1      284.60      252.44     10.46 o 
   3   6   1        1.65        0.54      2.24 o 
   4   6   1      149.87      146.43      6.72 o 
   5   6   1        4.67        4.29      2.84 o 
   6   6   1      373.18      349.34     11.55 o 
   7   6   1        2.92        1.21      3.31 o 
   8   6   1       33.26       33.86      5.50 o 
   9   6   1       12.19        1.84      5.69 o 
  -7   7   1        0.25        4.61      5.87 o 
  -6   7   1       40.97       42.35      8.96 o 
  -5   7   1       52.68       37.40      7.17 o 
  -4   7   1       26.97       21.50      5.49 o 
  -3   7   1       11.61       20.61      5.07 o 
  -2   7   1       26.48       23.08      4.84 o 
  -1   7   1       20.86       19.11      4.42 o 
   0   7   1        8.51       12.69      2.97 o 
   1   7   1       10.45        6.59      2.86 o 
   2   7   1       40.22       38.12      4.11 o 
   3   7   1      148.69      153.39      7.67 o 
   4   7   1       20.28       16.91      3.60 o 
   5   7   1       50.00       59.84      6.08 o 
   6   7   1        0.85       -4.14      2.94 o 
   7   7   1       15.72       19.02      4.91 o 
   8   7   1        0.95       -1.70      3.60 o 
   9   7   1        2.55        2.15      7.17 o 
  -6   8   1       74.59       56.60     16.13 o 
  -5   8   1        1.73       -5.88      4.16 o 
  -4   8   1      350.59      305.00     15.55 o 
  -3   8   1        2.48       -0.90      4.22 o 
  -2   8   1       20.88       22.54      5.27 o 
  -1   8   1        7.85        9.56      4.22 o 
   0   8   1      109.02      108.70      8.23 o 
   1   8   1       11.95       15.78      3.67 o 
   2   8   1      237.47      211.83      8.51 o 
   3   8   1       23.03       12.72      4.04 o 
   4   8   1      332.33      304.59     31.71 o 
   5   8   1       25.72       39.27      5.24 o 
   6   8   1       21.35       17.02      4.54 o 
   7   8   1       12.26       13.13      4.76 o 
   8   8   1        0.02       -6.31      5.27 o 
  -5   9   1        0.98        2.22     11.65 o 
  -4   9   1        4.62       -0.05      5.27 o 
  -3   9   1        6.86       -0.99      4.84 o 
  -2   9   1       23.27       21.42      6.57 o 
  -1   9   1       29.71       30.68      9.26 o 
   0   9   1        1.01       -2.69      3.38 o 
   1   9   1       19.82       25.99      5.49 o 
   2   9   1       10.79       10.84      3.90 o 
   3   9   1        3.68       -4.50      3.00 o 
   4   9   1        0.54       -1.57      4.56 o 
   5   9   1        0.19       -0.67      3.36 o 
   6   9   1        4.72        4.54      4.19 o 
   7   9   1       16.19       12.81      5.01 o 
  -3  10   1        7.68        3.89      5.69 o 
  -2  10   1        2.78       -3.75      4.59 o 
  -1  10   1        4.96        3.58      5.07 o 
   0  10   1       41.61       29.88      6.34 o 
   1  10   1        0.00       -1.79      4.22 o 
   2  10   1        5.34        8.62      4.84 o 
   3  10   1       23.00       29.28      6.34 o 
   4  10   1      114.36      103.65      8.16 o 
   5  10   1       15.49       10.40      4.80 o 
   6  10   1       72.83       76.85     11.60 o 
   0  11   1       42.89       44.90      7.74 o 
   1  11   1        3.88        3.27      4.84 o 
   2  11   1        7.46       -4.21      4.42 o 
   3  11   1        0.48        4.43      5.02 o 
  -1 -11   2       12.84       22.01     11.05 o 
  -5 -10   2        4.96       10.69      6.54 o 
  -4 -10   2       80.09       71.11     12.96 o 
  -3 -10   2       92.20       92.77      7.81 o 
  -2 -10   2        2.14        7.17      5.07 o 
  -1 -10   2        1.10        2.96      5.02 o 
   0 -10   2        0.55        3.80      5.27 o 
   1 -10   2        0.61        0.90      4.65 o 
   2 -10   2       17.52       20.58      6.54 o 
   3 -10   2       19.20       29.59      8.66 o 
  -7  -9   2        4.33       10.75      6.96 o 
  -6  -9   2        5.51        5.40      5.87 o 
  -5  -9   2       24.33       26.82      5.26 o 
  -4  -9   2       20.27       24.75      5.00 o 
  -3  -9   2        4.48        8.13      3.67 o 
  -2  -9   2        8.50       10.85      4.24 o 
  -1  -9   2        9.60       12.21      4.84 o 
   0  -9   2        8.51       14.93      5.49 o 
   1  -9   2       50.54       46.46      7.18 o 
   2  -9   2       68.02       75.78      8.45 o 
   3  -9   2       13.04       10.45      5.49 o 
   4  -9   2        0.51       -5.40      4.84 o 
   5  -9   2        0.08       -0.41      8.36 o 
  -8  -8   2       12.98       16.97      7.81 o 
  -7  -8   2       11.09       13.74      7.17 o 
  -6  -8   2       30.24       30.79      7.31 o 
  -5  -8   2       14.38       14.09      4.19 o 
  -4  -8   2       42.42       38.30      4.89 o 
  -3  -8   2       70.59       77.92      6.13 o 
  -2  -8   2      628.59      646.73     16.86 o 
  -1  -8   2      160.00      162.98      7.58 o 
   0  -8   2      214.47      209.98     10.57 o 
   1  -8   2        1.05       -5.06      4.78 o 
   2  -8   2       82.56       85.04     12.25 o 
   3  -8   2       18.20       14.98      7.17 o 
   4  -8   2       99.12       86.96     10.76 o 
   5  -8   2        4.20        0.21      4.84 o 
   6  -8   2       23.80       24.95      7.14 o 
  -9  -7   2        1.71       -4.12      6.87 o 
  -8  -7   2        1.40        0.04      5.69 o 
  -7  -7   2        2.54        0.38      5.27 o 
  -6  -7   2        3.34        2.69      4.65 o 
  -5  -7   2       12.19        9.84      3.64 o 
  -4  -7   2       79.71       81.91      8.72 o 
  -3  -7   2       40.13       42.92      4.56 o 
  -2  -7   2      103.80      101.09      5.78 o 
  -1  -7   2       26.29       24.00      3.41 o 
   0  -7   2       78.49       78.26      5.28 o 
   1  -7   2      130.04      121.41      7.81 o 
   2  -7   2        1.72        0.53      3.88 o 
   3  -7   2       35.35       31.06      5.69 o 
   4  -7   2       89.60       71.09      7.61 o 
   5  -7   2        3.29        8.24      5.97 o 
   6  -7   2        5.16        0.62      4.84 o 
   7  -7   2        0.73       -5.97      6.57 o 
  -9  -6   2        0.19       -3.78      5.69 o 
  -8  -6   2       60.38       62.35      8.84 o 
  -7  -6   2       22.57       21.45      7.47 o 
  -6  -6   2      146.73      164.14      9.21 o 
  -5  -6   2       75.89       82.97      7.48 o 
  -4  -6   2       75.98       78.90      7.88 o 
  -3  -6   2        3.00        2.97      2.21 o 
  -2  -6   2      759.95      744.00     15.78 o 
  -1  -6   2      146.68      139.70      5.85 o 
   0  -6   2      189.25      178.03      6.56 o 
   1  -6   2       34.03       31.80      3.41 o 
   2  -6   2      841.45      843.47     21.65 o 
   3  -6   2        1.13        2.22      2.87 o 
   4  -6   2        0.47       -4.08      2.72 o 
   5  -6   2        2.54       -4.95      3.30 o 
   6  -6   2        0.52       -2.39      5.67 o 
   7  -6   2        0.08       -4.97      4.00 o 
   8  -6   2       19.09       25.68      9.56 o 
 -10  -5   2        2.31        1.04      8.36 o 
  -9  -5   2        1.17        1.72      5.27 o 
  -8  -5   2       25.32       27.17     11.65 o 
  -7  -5   2        0.79        1.19      4.22 o 
  -6  -5   2        6.57        4.02      2.99 o 
  -5  -5   2       35.57       27.47      3.69 o 
  -4  -5   2        4.89        1.91      2.17 o 
  -3  -5   2       47.41       53.22      4.11 o 
  -2  -5   2       44.48       38.42      4.61 o 
  -1  -5   2      533.58      518.16     11.53 o 
   0  -5   2       12.45       11.54      2.17 o 
   1  -5   2       86.08       77.30      3.95 o 
   2  -5   2        0.10        0.36      2.03 o 
   3  -5   2      288.84      293.51     11.00 o 
   4  -5   2        7.68        1.45      4.48 o 
   5  -5   2        4.08       -1.79      3.15 o 
   6  -5   2        0.60       -1.90      3.30 o 
   7  -5   2       40.18       49.75      6.96 o 
   8  -5   2       32.26       32.26      9.56 o 
   9  -5   2        1.46        4.78      7.76 o 
 -10  -4   2        5.98        9.26      6.34 o 
  -9  -4   2        0.21        0.60      5.27 o 
  -8  -4   2        2.31        0.38      4.59 o 
  -7  -4   2        5.54        5.43      9.56 o 
  -6  -4   2      139.84      151.37      7.12 o 
  -5  -4   2       40.28       45.68      5.43 o 
  -4  -4   2      671.58      640.38     14.04 o 
  -3  -4   2       15.06       18.56      2.51 o 
  -2  -4   2      300.46      307.56      8.00 o 
  -1  -4   2       13.78       16.60      3.91 o 
   0  -4   2       37.06       31.16      2.63 o 
   1  -4   2      137.39      130.92      4.57 o 
   2  -4   2      291.55      298.93      7.22 o 
   3  -4   2       21.96       22.71      2.29 o 
   4  -4   2      226.01      263.99     14.95 o 
   5  -4   2        1.44        4.46      2.72 o 
   6  -4   2       53.17       39.52      6.57 o 
   7  -4   2        2.90        1.72      3.57 o 
   8  -4   2      106.78       88.44     12.55 o 
   9  -4   2        0.18       -7.17      4.78 o 
 -10  -3   2        0.18       -0.41      5.44 o 
  -9  -3   2        2.66        2.99      7.17 o 
  -8  -3   2        7.97       10.15      6.57 o 
  -7  -3   2       13.52        9.42      3.73 o 
  -6  -3   2       80.64       75.53      6.03 o 
  -5  -3   2        4.17        3.73      2.17 o 
  -4  -3   2       65.18       52.74      3.69 o 
  -3  -3   2       79.02       68.63      4.11 o 
  -2  -3   2      402.34      367.66      8.20 o 
  -1  -3   2     1939.42     1854.23     28.66 o 
   0  -3   2     4169.39     4015.68     58.00 o 
   1  -3   2      606.54      568.72     10.52 o 
   2  -3   2       15.13       19.82      2.14 o 
   3  -3   2       45.00       47.58      6.29 o 
   4  -3   2      518.24      520.36     14.26 o 
   5  -3   2        0.27        0.50      2.43 o 
   6  -3   2       91.59       90.77      8.07 o 
   7  -3   2       62.23       53.06     14.34 o 
   8  -3   2        3.92        7.76      6.57 o 
   9  -3   2       29.37       31.66      9.56 o 
  10  -3   2        6.32       14.93      8.36 o 
 -10  -2   2        6.18       10.75      8.96 o 
  -9  -2   2       30.76       34.21      8.96 o 
  -8  -2   2        0.43        1.86      4.78 o 
  -7  -2   2        6.91        2.92      2.36 o 
  -6  -2   2        1.89       -1.51      1.82 o 
  -5  -2   2       27.31       31.09      3.25 o 
  -4  -2   2      340.34      291.58      7.84 o 
  -3  -2   2       33.75       44.22      5.68 o 
  -2  -2   2     2504.05     2372.77     42.88 o 
  -1  -2   2       10.52       11.18      1.47 o 
   0  -2   2    15378.11    15636.17    216.77 o 
   1  -2   2       26.38       24.22      2.04 o 
   2  -2   2      797.16      794.84     23.57 o 
   3  -2   2        6.52        5.11      1.29 o 
   4  -2   2      151.96      178.26      5.43 o 
   5  -2   2       10.29       10.58      2.17 o 
   6  -2   2      491.70      531.91     16.30 o 
   7  -2   2       15.23       12.81      7.17 o 
   8  -2   2       26.05       32.39      5.67 o 
   9  -2   2        3.12       11.95      7.17 o 
  10  -2   2      119.84      134.45     15.54 o 
 -10  -1   2        9.17       15.53      8.96 o 
  -9  -1   2        0.43        7.17      7.17 o 
  -8  -1   2       24.16       26.01      5.27 o 
  -7  -1   2        5.45        1.02      3.29 o 
  -6  -1   2       41.31       39.18      3.84 o 
  -5  -1   2      216.88      209.42      6.84 o 
  -4  -1   2        1.43        1.61      1.58 o 
  -3  -1   2        2.40        0.29      1.29 o 
  -2  -1   2      588.71      548.41     10.00 o 
  -1  -1   2        0.26        0.12      0.99 o 
   0  -1   2     2081.49     2017.78     32.74 o 
   1  -1   2       20.30       17.40      2.38 o 
   2  -1   2      208.46      215.27      8.09 o 
   3  -1   2      758.41      763.29     13.39 o 
   4  -1   2     1483.07     1465.70     28.83 o 
   5  -1   2       29.04       26.08      2.81 o 
   6  -1   2      208.98      234.87      7.64 o 
   7  -1   2       74.30       52.32     11.65 o 
   8  -1   2        2.85       -0.30      3.30 o 
   9  -1   2       24.65       23.30      7.77 o 
  10  -1   2       19.29       30.46      9.56 o 
 -10   0   2       10.13       13.74      8.36 o 
  -9   0   2        8.61        6.57      7.17 o 
  -8   0   2       96.40       87.31      7.90 o 
  -7   0   2        5.42        3.30      2.51 o 
  -6   0   2       31.18       29.27      3.29 o 
  -5   0   2       25.43       23.22      3.43 o 
  -4   0   2     1198.38     1176.02     25.52 o 
  -3   0   2       80.32       73.49      4.78 o 
  -2   0   2     8993.15     8889.14    170.10 o 
  -1   0   2       38.86       37.26      2.30 o 
   0   0   2      859.75      814.08     20.94 o 
   1   0   2       11.49       10.79      1.27 o 
   2   0   2     4972.42     4838.98     68.85 o 
   3   0   2        0.14       -0.84      1.23 o 
   4   0   2      935.40      934.26     21.07 o 
   5   0   2        6.44        3.53      2.43 o 
   6   0   2       61.73       47.52      8.07 o 
   7   0   2       61.14       59.75      8.36 o 
   8   0   2       58.16       53.30      6.87 o 
   9   0   2        6.49       15.53      7.17 o 
  10   0   2       50.19       74.08     11.95 o 
 -10   1   2        8.51       18.52      8.96 o 
  -9   1   2       22.61       25.09      8.96 o 
  -8   1   2      122.86      116.19      8.33 o 
  -7   1   2       11.84       11.91      4.00 o 
  -6   1   2       89.67       87.84      8.59 o 
  -5   1   2       10.29        9.82      2.07 o 
  -4   1   2       10.23       10.37      1.80 o 
  -3   1   2      268.20      276.05      6.46 o 
  -2   1   2       57.33       69.09      3.72 o 
  -1   1   2       11.92       17.11      4.18 o 
   0   1   2     5948.39     6033.08     84.58 o 
   1   1   2        5.38        8.75      2.69 o 
   2   1   2     6233.35     6181.34    149.44 o 
   3   1   2     4628.19     4405.02     64.11 o 
   4   1   2      424.08      441.08      9.90 o 
   5   1   2     1178.77     1140.73     20.76 o 
   6   1   2      238.53      233.00      8.39 o 
   7   1   2       19.97       21.31      3.48 o 
   8   1   2       48.42       51.64      6.54 o 
   9   1   2        2.53       -5.38      4.78 o 
 -10   2   2       24.27       29.87     10.75 o 
  -9   2   2        6.68       17.92      8.36 o 
  -8   2   2        0.51        4.30      3.98 o 
  -7   2   2       50.06       49.08      5.87 o 
  -6   2   2      119.33      123.27      9.26 o 
  -5   2   2        0.27       -0.47      1.47 o 
  -4   2   2      354.11      396.16      8.59 o 
  -3   2   2       17.41       15.26      1.63 o 
  -2   2   2      960.81      953.77     22.97 o 
  -1   2   2       24.52       22.96      3.88 o 
   0   2   2      162.45      137.72      4.96 o 
   1   2   2      437.04      401.30      7.78 o 
   2   2   2     7852.48     7526.17    106.49 o 
   3   2   2        3.13        4.88      1.82 o 
   4   2   2     4574.90     4494.09     66.55 o 
   5   2   2       21.98       19.43      3.17 o 
   6   2   2       38.91       27.86      4.42 o 
   7   2   2       22.65       21.91      4.65 o 
   8   2   2      183.01      187.28     16.74 o 
   9   2   2        3.05        7.76      5.97 o 
  10   2   2        0.07       -1.79      5.97 o 
 -10   3   2        1.67       -5.38      7.76 o 
  -9   3   2        5.79       10.15      8.36 o 
  -8   3   2        1.74        1.04      4.00 o 
  -7   3   2       17.62       15.75      4.59 o 
  -6   3   2       42.18       39.75      5.02 o 
  -5   3   2       39.63       36.45      5.68 o 
  -4   3   2       52.65       78.11      5.87 o 
  -3   3   2        7.23        6.87      2.53 o 
  -2   3   2     1491.50     1528.38     30.59 o 
  -1   3   2      209.79      205.33      4.91 o 
   0   3   2      844.58      899.55     18.57 o 
   1   3   2      747.22      735.88     12.99 o 
   2   3   2      255.43      242.24      6.30 o 
   3   3   2       18.39       24.53      3.39 o 
   4   3   2       27.55       38.38      3.41 o 
   5   3   2     1003.78      890.67     17.90 o 
   6   3   2        0.05       -1.19      2.17 o 
   7   3   2       60.40       53.00      6.72 o 
   8   3   2       17.15       12.08      3.67 o 
   9   3   2        0.52       -4.30      2.97 o 
  -9   4   2        1.12        1.91      6.87 o 
  -8   4   2      114.06       85.07      8.59 o 
  -7   4   2        2.26        0.73      3.73 o 
  -6   4   2       35.99       26.27      4.84 o 
  -5   4   2       48.64       40.77     10.16 o 
  -4   4   2        0.19       -1.85      2.29 o 
  -3   4   2       17.39       22.71      3.73 o 
  -2   4   2       71.10       74.75      5.49 o 
  -1   4   2        7.17        4.40      1.37 o 
   0   4   2      307.30      368.53     10.14 o 
   1   4   2       17.93       20.15      2.92 o 
   2   4   2       30.75       22.37      2.51 o 
   3   4   2       27.61       26.82      2.86 o 
   4   4   2     8286.58     8184.63    129.83 o 
   5   4   2       19.35       22.39      3.41 o 
   6   4   2        5.99        5.89      3.26 o 
   7   4   2       10.46       11.01      3.55 o 
   8   4   2       11.77       12.34      3.90 o 
   9   4   2        0.39        0.92      3.49 o 
  10   4   2       10.36        7.17      8.96 o 
  -9   5   2        0.30        5.04      5.60 o 
  -8   5   2        5.22        6.07      5.27 o 
  -7   5   2       18.98       12.04      5.17 o 
  -6   5   2        6.36        7.59      5.38 o 
  -5   5   2       20.91       22.76      6.57 o 
  -4   5   2      149.35      147.18      8.42 o 
  -3   5   2        0.02       -3.80      2.99 o 
  -2   5   2      559.38      597.30     16.29 o 
  -1   5   2      460.69      521.51     14.39 o 
   0   5   2     1108.47     1113.20     19.70 o 
   1   5   2      310.94      329.61      8.41 o 
   2   5   2       62.42       73.81      7.67 o 
   3   5   2      252.19      240.23      7.64 o 
   4   5   2       58.64       64.16      6.00 o 
   5   5   2        3.05        2.84      2.59 o 
   6   5   2      507.93      491.62     13.43 o 
   7   5   2        2.47        0.45      3.91 o 
   8   5   2        0.20        0.69      3.46 o 
   9   5   2        1.27       -1.34      3.71 o 
  10   5   2        1.96        1.19      7.76 o 
  -8   6   2        5.55       -0.67      5.02 o 
  -7   6   2        5.28       -5.38      4.65 o 
  -6   6   2       10.12       12.47      8.06 o 
  -5   6   2       34.47       36.73      7.47 o 
  -4   6   2      141.93      126.67     10.76 o 
  -3   6   2        1.79        0.16      3.15 o 
  -2   6   2       17.51       11.53      3.57 o 
  -1   6   2        0.56       -3.58      3.58 o 
   0   6   2     1768.00     1793.71     29.99 o 
   1   6   2        7.66       11.38      2.63 o 
   2   6   2       17.72       19.34      3.07 o 
   3   6   2       10.74        6.49      2.63 o 
   4   6   2       72.81       70.75      5.15 o 
   5   6   2        4.11        0.60      2.33 o 
   6   6   2        7.95        7.59      3.64 o 
   7   6   2        9.57       11.85      3.95 o 
   8   6   2        4.44        1.80      4.02 o 
   9   6   2        0.00        1.41      3.95 o 
  -7   7   2       14.60       14.60      6.60 o 
  -6   7   2        1.34       -3.88      4.65 o 
  -5   7   2        4.47       -3.10      4.42 o 
  -4   7   2      317.38      303.08     31.41 o 
  -3   7   2       20.37       15.74      4.84 o 
  -2   7   2        2.66       -3.35      2.72 o 
  -1   7   2        7.15        9.52      3.57 o 
   0   7   2      184.52      195.20      7.34 o 
   1   7   2       33.31       37.01      4.01 o 
   2   7   2      295.12      301.71      9.91 o 
   3   7   2       19.76       17.35      3.49 o 
   4   7   2        6.11        5.20      3.00 o 
   5   7   2       13.78       16.73      5.63 o 
   6   7   2       30.20       24.69      4.68 o 
   7   7   2        3.00        2.13      4.71 o 
   8   7   2       20.88       20.49      5.00 o 
   9   7   2        0.05       -0.40      5.60 o 
  -6   8   2      100.93       83.52      9.69 o 
  -5   8   2        3.61       -0.47      4.84 o 
  -4   8   2        0.43       -2.99      4.65 o 
  -3   8   2       29.10       34.15      8.06 o 
  -2   8   2        5.05       -2.74      3.57 o 
  -1   8   2       15.06        3.76      7.47 o 
   0   8   2       13.48       16.01      4.42 o 
   1   8   2       23.75       18.81      4.43 o 
   2   8   2       33.67       28.48      4.46 o 
   3   8   2       73.43       73.33      8.97 o 
   4   8   2       97.05       82.67     10.61 o 
   5   8   2        0.07       -1.34      3.41 o 
   6   8   2       21.10       26.04      6.98 o 
   7   8   2        3.86       -1.79      3.71 o 
   8   8   2       45.51       45.81      6.94 o 
  -5   9   2        3.86        0.51      5.44 o 
  -4   9   2        4.43        6.27      5.91 o 
  -3   9   2       87.91       72.83      8.75 o 
  -2   9   2       10.81       11.25      5.27 o 
  -1   9   2        3.69       -2.09      3.80 o 
   0   9   2        5.28        3.90      4.42 o 
   1   9   2        6.69        7.40      4.42 o 
   2   9   2        5.77        0.73      4.40 o 
   3   9   2        5.29        4.24      3.96 o 
   4   9   2        0.19        1.74      3.41 o 
   5   9   2        0.02        1.27      3.49 o 
   6   9   2        6.16        7.30      4.36 o 
   7   9   2        6.28        5.71      5.27 o 
  -3  10   2        0.34       -4.92      5.27 o 
  -2  10   2      146.45      148.18     11.83 o 
  -1  10   2        4.43       -2.28      5.38 o 
   0  10   2        7.96        6.28      4.84 o 
   1  10   2        1.36       -2.42      4.00 o 
   2  10   2        4.49        2.05      4.42 o 
   3  10   2        1.13       -3.46      3.86 o 
   4  10   2       63.69       55.25     13.87 o 
   5  10   2        6.36        6.29      4.18 o 
   6  10   2       37.05       31.65      6.01 o 
   0  11   2       11.40       16.49      6.29 o 
   1  11   2        1.22        3.33      6.87 o 
   2  11   2        0.52       -6.24      4.59 o 
   3  11   2        0.11        2.39      5.97 o 
  -5 -10   3        3.46        6.99      6.45 o 
  -4 -10   3       84.83       70.92     16.43 o 
  -3 -10   3        1.77       -1.63      3.72 o 
  -2 -10   3       54.78       67.58     12.25 o 
  -1 -10   3      147.20      165.20     10.89 o 
   0 -10   3       12.21       10.48      5.44 o 
   1 -10   3        0.23        5.04      5.17 o 
   2 -10   3        1.65        4.02      6.87 o 
   3 -10   3        3.45        3.29      5.91 o 
  -6  -9   3       20.26       29.83     15.53 o 
  -5  -9   3        4.76        1.59     12.54 o 
  -4  -9   3       14.54       13.59      5.67 o 
  -3  -9   3       17.72       15.87      4.99 o 
  -2  -9   3      170.66      183.89      8.83 o 
  -1  -9   3      211.93      240.86     12.04 o 
   0  -9   3       89.25      107.25      9.30 o 
   1  -9   3        8.49        7.00      5.27 o 
   2  -9   3        4.38        0.29      6.57 o 
   3  -9   3        2.43        4.78      5.02 o 
   4  -9   3       10.35       12.24      5.91 o 
   5  -9   3       10.49       21.50     10.75 o 
  -7  -8   3        0.09        5.03      6.11 o 
  -6  -8   3       42.33       42.47      7.81 o 
  -5  -8   3       18.40       11.48      6.87 o 
  -4  -8   3       70.22       75.90      6.48 o 
  -3  -8   3        0.00       -2.57      2.78 o 
  -2  -8   3       47.09       49.89      5.28 o 
  -1  -8   3      225.51      235.47     12.23 o 
   0  -8   3        0.71        1.54      4.78 o 
   1  -8   3       28.43       26.27      6.57 o 
   2  -8   3      167.11      183.52     10.57 o 
   3  -8   3        8.60        5.06      4.84 o 
   4  -8   3       12.81       13.55      6.27 o 
   5  -8   3        6.61        7.24      5.67 o 
   6  -8   3        7.56       -1.19      7.17 o 
  -8  -7   3        5.26        2.55     12.84 o 
  -7  -7   3        2.63        4.18      5.91 o 
  -6  -7   3       16.73       19.71      6.34 o 
  -5  -7   3       17.76       16.13      3.91 o 
  -4  -7   3        0.00        0.38      2.72 o 
  -3  -7   3        0.68        1.28      2.61 o 
  -2  -7   3        0.13        1.05      2.59 o 
  -1  -7   3       25.02       26.23      3.79 o 
   0  -7   3        3.62        2.91      2.81 o 
   1  -7   3      206.15      222.19     10.15 o 
   2  -7   3        2.35        3.25      5.08 o 
   3  -7   3      174.52      180.68     10.16 o 
   4  -7   3      175.07      193.03     10.77 o 
   5  -7   3       25.67       15.44      5.27 o 
   6  -7   3        0.55        3.68      5.02 o 
   7  -7   3       10.04        8.96      8.96 o 
  -9  -6   3        0.90       -0.81      5.87 o 
  -8  -6   3        4.32       -2.46      5.27 o 
  -7  -6   3        5.75       -0.91      4.84 o 
  -6  -6   3       42.74       54.04     11.05 o 
  -5  -6   3       31.99       32.51      4.40 o 
  -4  -6   3       85.03       88.99      6.77 o 
  -3  -6   3      141.76      139.65     14.71 o 
  -2  -6   3        0.24        0.90      2.17 o 
  -1  -6   3        7.74        5.02      2.59 o 
   0  -6   3      436.35      437.90     10.95 o 
   1  -6   3      147.59      145.09      5.95 o 
   2  -6   3       88.01       87.46      8.37 o 
   3  -6   3        0.75        2.51      2.98 o 
   4  -6   3       11.22        0.93      7.76 o 
   5  -6   3       45.72       48.17      6.76 o 
   6  -6   3       42.26       32.59     12.84 o 
   7  -6   3        0.02       -2.39      5.97 o 
   8  -6   3       10.26        6.57      7.76 o 
  -9  -5   3        0.51        5.97      6.11 o 
  -8  -5   3       49.00       58.73     10.16 o 
  -7  -5   3        0.99       -4.18      4.00 o 
  -6  -5   3        3.59       -1.38      4.00 o 
  -5  -5   3       87.95       72.05      5.35 o 
  -4  -5   3       26.32       27.07      3.48 o 
  -3  -5   3       80.23       80.72      4.83 o 
  -2  -5   3      346.83      364.21      9.49 o 
  -1  -5   3      194.45      194.00      6.44 o 
   0  -5   3      399.65      416.58      9.80 o 
   1  -5   3       72.69       68.63      4.01 o 
   2  -5   3      144.61      154.49      5.45 o 
   3  -5   3        8.75       10.75      3.38 o 
   4  -5   3        0.28       -2.98      1.99 o 
   5  -5   3        1.06        3.23      3.57 o 
   6  -5   3       30.17       33.60     12.25 o 
   7  -5   3        1.69       -1.19      5.97 o 
   8  -5   3        0.11        3.58      6.57 o 
   9  -5   3        5.61        5.38      7.76 o 
 -10  -4   3       55.72       60.24      9.44 o 
  -9  -4   3        0.77       -4.18     10.45 o 
  -8  -4   3        2.71        2.94      5.02 o 
  -7  -4   3        5.61        7.06      5.38 o 
  -6  -4   3      106.34       98.04      8.67 o 
  -5  -4   3       51.57       53.76      5.35 o 
  -4  -4   3      578.48      574.85     13.76 o 
  -3  -4   3      187.01      178.90      8.16 o 
  -2  -4   3      411.39      422.93      9.68 o 
  -1  -4   3       87.70       78.78      3.87 o 
   0  -4   3      370.92      375.25      8.53 o 
   1  -4   3       83.98       69.89      7.19 o 
   2  -4   3       31.08       20.11      2.49 o 
   3  -4   3       11.09       10.39      2.01 o 
   4  -4   3     1027.78     1018.95     24.44 o 
   5  -4   3        0.13       -0.43      2.87 o 
   6  -4   3        1.24        0.41      3.88 o 
   7  -4   3        3.06        2.99      5.97 o 
   8  -4   3       39.18       43.61     10.16 o 
   9  -4   3        1.11        0.00      5.97 o 
 -10  -3   3        4.76        1.19      7.76 o 
  -9  -3   3        1.73        1.19      6.57 o 
  -8  -3   3        1.92       -3.58      5.38 o 
  -7  -3   3        2.24        2.99      4.78 o 
  -6  -3   3      173.00      161.32      8.04 o 
  -5  -3   3       27.50       34.04      4.79 o 
  -4  -3   3       79.28       85.95      8.06 o 
  -3  -3   3      329.44      311.15      7.93 o 
  -2  -3   3        0.75       -0.47      1.29 o 
  -1  -3   3      304.34      299.29      6.96 o 
   0  -3   3     1335.50     1312.75     21.11 o 
   1  -3   3      121.42      105.01      5.02 o 
   2  -3   3        0.29        0.65      1.12 o 
   3  -3   3        0.49        0.13      1.44 o 
   4  -3   3       18.65       18.18      2.21 o 
   5  -3   3        0.02        1.30      2.29 o 
   6  -3   3        7.65        9.95      3.73 o 
   7  -3   3       23.19       17.54      4.59 o 
   8  -3   3        0.82        5.38      6.57 o 
   9  -3   3       42.19       46.60     10.75 o 
  10  -3   3       17.58       23.89      9.56 o 
 -10  -2   3      188.32      221.76     20.32 o 
  -9  -2   3       12.61       14.34      5.60 o 
  -8  -2   3        1.80       -4.72      3.15 o 
  -7  -2   3        1.21        5.97      3.80 o 
  -6  -2   3       52.72       63.39      4.77 o 
  -5  -2   3        0.02        1.66      1.70 o 
  -4  -2   3       29.38       34.66      2.89 o 
  -3  -2   3       52.86       55.08      3.25 o 
  -2  -2   3     1158.32     1074.73     27.12 o 
  -1  -2   3       15.50       21.16      2.87 o 
   0  -2   3     2074.59     1998.37     29.84 o 
   1  -2   3       82.45       81.94      2.94 o 
   2  -2   3      722.71      714.89     14.34 o 
   3  -2   3       25.24       23.33      2.39 o 
   4  -2   3      445.78      426.16     14.69 o 
   5  -2   3       48.75       42.89      3.31 o 
   6  -2   3       26.47       29.70      9.26 o 
   7  -2   3        3.00        2.83      3.15 o 
   8  -2   3       54.38       56.16     10.16 o 
   9  -2   3        0.46        6.57      6.57 o 
  10  -2   3        6.27       13.74      7.76 o 
 -10  -1   3       41.38       48.39     12.54 o 
  -9  -1   3        1.58        8.36      7.76 o 
  -8  -1   3       10.86       11.46      4.59 o 
  -7  -1   3       60.03       56.48     13.44 o 
  -6  -1   3       25.13       20.13      8.06 o 
  -5  -1   3       23.79       24.25      3.46 o 
  -4  -1   3        7.87       12.74      2.01 o 
  -3  -1   3       40.62       38.91      2.61 o 
  -2  -1   3      180.13      192.95     10.48 o 
  -1  -1   3      156.95      133.94      5.08 o 
   0  -1   3     3306.73     3103.29     51.68 o 
   1  -1   3      134.15      120.25      7.04 o 
   2  -1   3     4162.92     3949.75     68.97 o 
   3  -1   3      333.71      301.36      8.05 o 
   4  -1   3        1.78        0.00      1.69 o 
   5  -1   3       93.79       83.24      8.67 o 
   6  -1   3      319.14      290.22      8.58 o 
   7  -1   3       72.20       71.08      6.54 o 
   8  -1   3       14.00       19.11      7.17 o 
   9  -1   3       46.10       42.42      9.56 o 
  10  -1   3        0.36        5.97      5.97 o 
 -10   0   3      174.14      228.32     20.92 o 
  -9   0   3        0.33        6.57      7.17 o 
  -8   0   3        0.06        7.76      5.97 o 
  -7   0   3      101.49       98.72      5.78 o 
  -6   0   3        1.18       -0.34      1.93 o 
  -5   0   3       13.94       13.74      2.36 o 
  -4   0   3      318.65      269.92      7.07 o 
  -3   0   3       25.12       24.19      2.07 o 
  -2   0   3     7076.70     6857.37    119.62 o 
  -1   0   3        0.91        0.12      0.99 o 
   0   0   3     6141.31     5836.27    100.62 o 
   1   0   3        5.03        3.29      1.27 o 
   2   0   3    10418.23    10427.97    177.71 o 
   3   0   3        2.88        1.59      1.29 o 
   4   0   3     1694.17     1709.11     27.62 o 
   5   0   3        6.93        4.66      2.01 o 
   6   0   3      549.87      575.64     13.21 o 
   7   0   3        3.00        5.82      3.84 o 
   8   0   3       44.28       33.45      7.77 o 
  10   0   3        7.50       10.15      7.17 o 
 -10   1   3        3.74        2.99      8.36 o 
  -9   1   3       37.06       36.44     10.16 o 
  -8   1   3       51.96       66.31     11.35 o 
  -7   1   3        0.59       -3.03      2.72 o 
  -6   1   3      299.64      302.85      8.84 o 
  -5   1   3       23.72       20.11      2.91 o 
  -4   1   3      396.15      384.47      8.85 o 
  -3   1   3       45.92       45.73      6.12 o 
  -2   1   3       32.33       33.20      4.85 o 
  -1   1   3       38.95       37.50      2.08 o 
   0   1   3     2315.56     2224.26     32.31 o 
   1   1   3        3.08        0.00      1.79 o 
   2   1   3     4092.67     4111.55     59.08 o 
   3   1   3     2483.55     2306.93     38.07 o 
   4   1   3      297.18      287.65      9.20 o 
   5   1   3     1269.10     1216.70     26.83 o 
   6   1   3      311.93      303.20     11.16 o 
   7   1   3        2.81        2.39      2.96 o 
   8   1   3      132.08      124.72      9.08 o 
   9   1   3       17.59       21.44      5.69 o 
  11   1   3        2.07        9.56      7.17 o 
 -10   2   3       13.10       16.72     10.15 o 
  -9   2   3        4.72        7.17      8.36 o 
  -8   2   3       55.55       44.81      9.56 o 
  -7   2   3        1.80        7.51      5.38 o 
  -6   2   3       60.61       68.25      6.03 o 
  -5   2   3        7.43        5.11      1.93 o 
  -4   2   3       27.58       34.37      2.59 o 
  -3   2   3       24.14       26.94      2.21 o 
  -2   2   3     1072.83     1060.37     17.17 o 
  -1   2   3        6.41        6.85      1.23 o 
   0   2   3     5603.91     5450.72     96.44 o 
   1   2   3       32.34       25.74      2.52 o 
   2   2   3      338.48      349.87      8.79 o 
   3   2   3       51.27       45.84      4.83 o 
   4   2   3      825.54      802.97     15.33 o 
   5   2   3        4.44       -0.13      3.83 o 
   6   2   3     1247.32     1247.41     30.76 o 
   7   2   3       11.77       25.09      7.17 o 
   8   2   3      287.29      261.99     17.94 o 
   9   2   3        9.06        6.57      6.57 o 
  10   2   3        3.73        0.11      4.59 o 
  -9   3   3        2.85        4.78      7.76 o 
  -8   3   3       62.85       72.65      7.89 o 
  -7   3   3       47.50       52.16      6.17 o 
  -6   3   3      291.36      317.36     12.35 o 
  -5   3   3       18.61       22.70      3.86 o 
  -4   3   3       64.74       78.41      5.60 o 
  -3   3   3        8.26        9.39      2.87 o 
  -2   3   3      212.41      227.85      8.56 o 
  -1   3   3      295.32      292.92      6.34 o 
   0   3   3      459.45      485.75     19.00 o 
   1   3   3      219.71      213.58      6.55 o 
   2   3   3     1169.71     1114.51     18.95 o 
   3   3   3       63.72       62.22      4.77 o 
   4   3   3     1955.87     1910.39     31.51 o 
   5   3   3     1054.33     1022.38     20.99 o 
   6   3   3       44.09       50.16      7.04 o 
   7   3   3      263.57      250.31      9.18 o 
   8   3   3       19.90       12.97      3.90 o 
   9   3   3        4.12       -3.58      5.38 o 
  10   3   3        5.68        4.78      7.17 o 
  -9   4   3        3.29        0.60      7.76 o 
  -8   4   3      141.61      121.09     23.61 o 
  -7   4   3        6.71        7.74      5.08 o 
  -6   4   3        0.62       -1.19      4.78 o 
  -5   4   3       11.08       13.14      3.80 o 
  -4   4   3      185.51      197.58      8.91 o 
  -3   4   3        4.11        4.59      2.72 o 
  -2   4   3      666.02      765.79     13.50 o 
  -1   4   3        1.06       -1.19      1.37 o 
   0   4   3      759.29      748.63     14.10 o 
   1   4   3      155.18      178.28      5.93 o 
   2   4   3      181.47      181.54      5.94 o 
   3   4   3      106.85      103.54      4.81 o 
   4   4   3     4663.88     4371.03     69.44 o 
   5   4   3        0.47        0.60      6.27 o 
   6   4   3      663.73      646.03     15.37 o 
   7   4   3        7.75        6.49      3.29 o 
   8   4   3      129.44      123.78      7.65 o 
   9   4   3        0.03       -1.49      4.22 o 
  10   4   3        3.19       -2.99      5.97 o 
  -9   5   3        0.46       -2.99      8.36 o 
  -8   5   3        0.23       -2.07      5.02 o 
  -7   5   3        1.34       -3.11      6.57 o 
  -6   5   3        2.02        3.29      4.22 o 
  -5   5   3        0.02       -4.50      3.15 o 
  -4   5   3      170.63      176.46      9.02 o 
  -3   5   3        0.31       -1.54      3.88 o 
  -2   5   3        1.57       -1.85      2.39 o 
  -1   5   3        9.37       13.87      2.28 o 
   0   5   3      223.52      250.40      8.88 o 
   1   5   3      606.26      648.05     13.28 o 
   2   5   3      411.65      427.59     10.34 o 
   3   5   3      162.30      183.06      7.59 o 
   4   5   3        7.17        6.78      2.53 o 
   5   5   3        7.45        8.58      2.94 o 
   6   5   3       53.26       47.27      4.83 o 
   7   5   3       28.62       25.43      4.44 o 
   8   5   3        0.98       -0.11      4.25 o 
   9   5   3        1.34       -1.59      4.42 o 
  10   5   3        0.70        0.60      7.17 o 
  -8   6   3       47.71       37.74      7.74 o 
  -7   6   3        0.92        1.79      4.65 o 
  -6   6   3      241.71      209.19     11.96 o 
  -5   6   3        0.34       -0.69      4.16 o 
  -4   6   3       53.26       56.75      7.47 o 
  -3   6   3        3.97        8.23      3.88 o 
  -2   6   3       13.80       19.19      4.22 o 
  -1   6   3       39.64       39.14      8.36 o 
   0   6   3      166.67      141.28      8.07 o 
   1   6   3        2.08        4.28      2.28 o 
   2   6   3      321.35      333.97      9.54 o 
   3   6   3       27.14       28.12      6.06 o 
   4   6   3      226.44      222.44      9.03 o 
   5   6   3        4.67        5.12      2.94 o 
   6   6   3      375.11      364.46     12.28 o 
   7   6   3        7.00        4.13      3.20 o 
   8   6   3        5.35        4.70      4.38 o 
   9   6   3        5.27        0.84      4.97 o 
  -7   7   3        1.98       -6.40      5.02 o 
  -6   7   3        8.71        3.51      5.27 o 
  -5   7   3        1.10       -3.67      4.42 o 
  -4   7   3       34.02       36.04      6.29 o 
  -3   7   3        3.03        1.73      3.73 o 
  -2   7   3       27.18       34.01      5.27 o 
  -1   7   3       17.41       25.74      4.65 o 
   0   7   3      243.45      249.99     10.36 o 
   1   7   3      124.35      124.97      6.09 o 
   2   7   3      314.68      286.50      9.71 o 
   3   7   3       49.02       42.59      4.46 o 
   4   7   3        0.00       -1.39      2.58 o 
   5   7   3        0.60       -0.82      2.84 o 
   6   7   3       38.23       44.26      5.31 o 
   7   7   3        0.39       -1.84      3.41 o 
   8   7   3      112.02       87.53     10.35 o 
   9   7   3       19.59       18.66      7.03 o 
  -6   8   3        1.49       -5.51      9.56 o 
  -5   8   3        0.08        1.55     10.15 o 
  -4   8   3       15.55       10.45      5.49 o 
  -3   8   3       54.90       59.63      7.57 o 
  -2   8   3       19.92       19.64      5.27 o 
  -1   8   3        4.11        2.21      3.57 o 
   0   8   3        2.44        6.57      3.80 o 
   1   8   3        0.31       -3.58      3.38 o 
   2   8   3       73.81       58.75      8.92 o 
   3   8   3        0.00       -2.08      2.78 o 
   4   8   3        4.84       -2.20      2.70 o 
   5   8   3        4.88        2.67      3.28 o 
   6   8   3        2.18        8.73      4.19 o 
   7   8   3        1.67        1.64      3.71 o 
   8   8   3        2.21       -2.54      7.36 o 
  -5   9   3        0.26        1.35      5.69 o 
  -4   9   3        0.41       -5.40      4.84 o 
  -3   9   3       11.93       13.57      6.11 o 
  -2   9   3      158.47      150.40     10.30 o 
  -1   9   3       49.67       60.39      7.38 o 
   0   9   3        0.14        1.66      3.88 o 
   1   9   3        0.79        0.60      3.73 o 
   2   9   3       38.62       41.79      6.11 o 
   3   9   3       10.59       11.46      3.84 o 
   4   9   3       42.47       37.86      5.38 o 
   5   9   3       11.77        5.80      4.89 o 
   6   9   3        0.97       -1.97      3.84 o 
   7   9   3       10.72        9.18      4.58 o 
  -3  10   3        5.65       -5.67      5.07 o 
  -2  10   3        6.17        2.63      5.27 o 
  -1  10   3       11.57       20.29      6.11 o 
   0  10   3       23.23       20.01      5.91 o 
   1  10   3        4.01        7.14      4.84 o 
   2  10   3        0.33        0.42      4.16 o 
   3  10   3        7.73        6.28      4.84 o 
   4  10   3        7.71        5.09      5.14 o 
   5  10   3        5.16        4.89      4.19 o 
   6  10   3       15.37       13.13      5.11 o 
   0  11   3        3.79        9.05      5.69 o 
   1  11   3        0.01        5.78      5.27 o 
   2  11   3        0.14       -0.31      4.84 o 
   3  11   3        0.13       10.70      5.27 o 
  -4 -10   4        3.04       -5.08      5.07 o 
  -3 -10   4        0.87        3.88      4.33 o 
  -2 -10   4      135.90      154.30     11.05 o 
  -1 -10   4        1.80        6.43      8.66 o 
   0 -10   4       22.62       30.46      6.96 o 
   1 -10   4       13.87        9.09      5.69 o 
   2 -10   4       12.45       14.29      6.11 o 
   3 -10   4        2.44       -1.61      5.69 o 
  -6  -9   4       18.05       17.89      7.38 o 
  -5  -9   4        0.32       -2.05      7.17 o 
  -4  -9   4        0.11        1.70      5.17 o 
  -3  -9   4        0.28        1.03      3.36 o 
  -2  -9   4        4.52       11.01      4.11 o 
  -1  -9   4      105.60      105.85      9.27 o 
   0  -9   4      756.30      796.40     23.69 o 
   1  -9   4       15.90        6.99      4.84 o 
   2  -9   4        2.99        2.74     10.15 o 
   3  -9   4       29.21       23.86      6.54 o 
   4  -9   4        0.30       -5.28      5.02 o 
   5  -9   4       26.42       19.71     10.15 o 
  -7  -8   4        0.02       -2.45      5.87 o 
  -6  -8   4        0.37       -3.58      5.27 o 
  -5  -8   4        3.60       -1.65      4.42 o 
  -4  -8   4       13.84       12.13      5.44 o 
  -3  -8   4       23.48       35.59      4.91 o 
  -2  -8   4      249.59      238.95      9.18 o 
  -1  -8   4        6.09        7.72      3.67 o 
   0  -8   4      256.14      280.77     30.50 o 
   1  -8   4      386.78      410.49     21.54 o 
   2  -8   4      307.91      332.27     13.96 o 
   3  -8   4        0.47        3.07      4.30 o 
   4  -8   4       49.13       55.29     13.74 o 
   5  -8   4        0.60       -4.93      4.84 o 
   6  -8   4        0.68       -8.96      7.17 o 
  -8  -7   4        2.18        5.38      6.34 o 
  -7  -7   4        0.52       -7.26      4.84 o 
  -6  -7   4        2.80       -3.58      4.65 o 
  -5  -7   4        5.66        3.31      4.59 o 
  -4  -7   4      185.09      177.39      7.91 o 
  -3  -7   4        0.33       -0.39      2.53 o 
  -2  -7   4       10.32        8.41      3.07 o 
  -1  -7   4      126.81      117.99     15.02 o 
   0  -7   4      362.75      357.42     12.31 o 
   1  -7   4      624.42      658.18     19.07 o 
   2  -7   4       14.92       15.45      4.59 o 
   3  -7   4       42.32       57.21      9.56 o 
   4  -7   4       77.41       85.38      7.99 o 
   5  -7   4        0.00        1.91      4.42 o 
   6  -7   4        1.41       -5.38      7.17 o 
   7  -7   4        2.62        1.19      7.76 o 
  -9  -6   4        0.09       -0.08      6.57 o 
  -8  -6   4       37.80       44.40      8.65 o 
  -7  -6   4        2.29       -0.30      5.07 o 
  -6  -6   4       23.07       21.57      6.11 o 
  -5  -6   4        0.51        1.38      4.00 o 
  -4  -6   4      349.51      365.75     10.99 o 
  -3  -6   4       56.13       51.86      4.48 o 
  -2  -6   4       12.44       16.75      3.21 o 
  -1  -6   4       17.28       15.37      3.07 o 
   0  -6   4      192.36      207.49      7.34 o 
   1  -6   4      227.48      232.37      7.60 o 
   2  -6   4        0.71       -1.19      3.88 o 
   3  -6   4       57.43       57.07      6.34 o 
   4  -6   4      891.67      902.60     49.80 o 
   5  -6   4       35.94       46.45      6.72 o 
   6  -6   4      121.42      128.48     14.94 o 
   7  -6   4        0.19       -9.85      6.57 o 
   8  -6   4        9.18       10.75      7.76 o 
  -9  -5   4        0.06       -7.52      5.02 o 
  -8  -5   4        0.05        7.76      5.49 o 
  -7  -5   4        0.35       -5.08      4.16 o 
  -6  -5   4       38.78       37.45      6.76 o 
  -5  -5   4       39.94       30.91      5.49 o 
  -4  -5   4      179.75      183.44      7.12 o 
  -3  -5   4      355.84      360.36      9.77 o 
  -2  -5   4       65.42       69.94      9.30 o 
  -1  -5   4        1.47        3.42      2.01 o 
   0  -5   4      429.90      432.94     11.25 o 
   1  -5   4       10.98        7.44      3.03 o 
   2  -5   4       15.59       21.64      2.78 o 
   3  -5   4       56.94       55.42     11.05 o 
   4  -5   4       61.14       71.24     10.75 o 
   5  -5   4      103.11       94.71      9.86 o 
   6  -5   4      184.05      182.47     12.26 o 
   7  -5   4       29.54       27.48      8.96 o 
   8  -5   4        5.39       16.13      7.76 o 
   9  -5   4       12.42       16.72      9.56 o 
 -10  -4   4        7.48       11.88      7.14 o 
  -9  -4   4        8.73       11.85      7.17 o 
  -8  -4   4      109.08       90.77      9.44 o 
  -7  -4   4        9.83       17.46      5.44 o 
  -6  -4   4      105.70      111.43      9.08 o 
  -5  -4   4        3.10        2.24      3.30 o 
  -4  -4   4        2.00        2.21      1.84 o 
  -3  -4   4       72.55       64.29      3.91 o 
  -2  -4   4      121.76      137.63      5.28 o 
  -1  -4   4      359.62      352.92      8.70 o 
   0  -4   4      782.40      871.76     15.96 o 
   1  -4   4       49.95       47.54      6.26 o 
   2  -4   4       78.44       60.68      3.49 o 
   3  -4   4        0.33       -0.85      1.47 o 
   4  -4   4       23.98       23.83      7.17 o 
   5  -4   4        2.10        0.09      2.72 o 
   6  -4   4       15.00       14.74      7.47 o 
   7  -4   4       23.83       29.27      8.36 o 
   8  -4   4       11.61       19.71      8.36 o 
   9  -4   4        4.10        4.18      7.17 o 
 -10  -3   4        7.49        3.58      8.36 o 
  -9  -3   4        4.35        5.38      7.76 o 
  -8  -3   4        6.97        4.78      5.97 o 
  -7  -3   4       14.63       16.13      6.57 o 
  -6  -3   4      340.82      346.50     19.15 o 
  -5  -3   4        1.09       -2.46      2.09 o 
  -4  -3   4       26.55       25.96      2.95 o 
  -3  -3   4      262.85      243.44      6.87 o 
  -2  -3   4       46.44       47.68      3.63 o 
  -1  -3   4      314.60      324.40      7.40 o 
   0  -3   4     1076.45     1073.36     17.89 o 
   1  -3   4       91.47       89.17      3.67 o 
   2  -3   4      764.21      827.78     14.78 o 
   3  -3   4        1.72        0.00      1.38 o 
   4  -3   4      108.87      118.60      4.55 o 
   5  -3   4      222.56      211.18      9.28 o 
   6  -3   4        0.57       -1.66      6.87 o 
   7  -3   4       14.59       27.48      7.77 o 
   8  -3   4        0.41        1.19      5.97 o 
   9  -3   4        0.07        1.79      6.57 o 
  10  -3   4        9.20       18.52      9.56 o 
 -10  -2   4       37.50       40.62     12.54 o 
  -9  -2   4       11.11       11.95      5.91 o 
  -8  -2   4      240.74      235.60     16.74 o 
  -7  -2   4        7.15        3.25      4.18 o 
  -6  -2   4       21.78       27.71      6.87 o 
  -5  -2   4       45.33       52.82      3.91 o 
  -4  -2   4       83.18       91.75      5.28 o 
  -3  -2   4       63.86       61.42      3.23 o 
  -2  -2   4      685.43      635.61     19.55 o 
  -1  -2   4       98.13       95.62      4.95 o 
   0  -2   4     2270.16     2282.53     33.93 o 
   1  -2   4       15.37       15.29      1.58 o 
   2  -2   4       51.05       52.76      2.59 o 
   3  -2   4        1.80        2.99      1.69 o 
   4  -2   4       11.35        9.21      1.93 o 
   5  -2   4       48.55       55.22      3.86 o 
   6  -2   4      510.36      511.55     15.61 o 
   7  -2   4        0.49        0.00      4.78 o 
   8  -2   4        8.29       10.75      6.57 o 
   9  -2   4        0.18        0.00      5.97 o 
  10  -2   4       69.69       69.30     12.55 o 
  -9  -1   4        1.57       -0.60      5.97 o 
  -8  -1   4        5.48        5.46      4.30 o 
  -7  -1   4       44.66       50.78      6.29 o 
  -6  -1   4        0.20       -1.89      2.43 o 
  -5  -1   4       54.20       40.74      7.17 o 
  -4  -1   4      365.39      369.40     13.78 o 
  -3  -1   4       66.17       60.97      4.93 o 
  -2  -1   4      256.39      269.82      8.44 o 
  -1  -1   4      217.48      191.96      6.59 o 
   0  -1   4      200.55      215.71      8.76 o 
   1  -1   4        5.05        4.38      0.99 o 
   2  -1   4     2902.90     2776.55     49.23 o 
   3  -1   4      165.79      149.66      5.02 o 
   4  -1   4       24.11       23.00      2.53 o 
   5  -1   4       16.64       16.34      2.72 o 
   6  -1   4        7.60        8.96      2.53 o 
   7  -1   4       97.69       95.73      7.17 o 
   8  -1   4       11.31        7.17      5.97 o 
   9  -1   4       20.35       29.27      8.96 o 
  10  -1   4        3.71       13.74      7.76 o 
 -10   0   4       34.73       43.01     12.54 o 
  -9   0   4       19.98       25.68      9.56 o 
  -8   0   4      379.63      442.19     25.73 o 
  -7   0   4       11.67        9.36      3.73 o 
  -6   0   4       12.29       13.28      2.71 o 
  -5   0   4        0.03       -0.30      1.53 o 
  -4   0   4       76.46       84.08      6.58 o 
  -3   0   4        6.40        6.03      1.33 o 
  -2   0   4       48.23       56.52      5.08 o 
  -1   0   4        7.16        4.63      2.99 o 
   0   0   4     1313.87     1233.66     18.81 o 
   1   0   4       27.34       23.21      3.59 o 
   2   0   4     4908.46     4837.65     84.91 o 
   3   0   4      208.41      192.52      5.07 o 
   4   0   4       45.03       39.22      6.29 o 
   5   0   4      120.29      116.90      5.00 o 
   6   0   4        8.94        5.32      2.24 o 
   7   0   4        0.81        3.55      3.30 o 
   8   0   4       20.57       19.11      7.17 o 
  10   0   4       44.66       44.21     10.16 o 
 -10   1   4       15.70       13.14      9.56 o 
  -9   1   4        0.61        8.36      8.36 o 
  -8   1   4       35.51       49.58     10.75 o 
  -7   1   4       13.00       11.95      6.57 o 
  -6   1   4      256.27      263.46      8.27 o 
  -5   1   4      112.41      111.28      6.22 o 
  -4   1   4        8.99        9.10      3.55 o 
  -3   1   4        0.58       -0.87      1.12 o 
  -2   1   4      642.24      737.25     16.48 o 
  -1   1   4        3.18        3.69      1.12 o 
   0   1   4        0.89        5.77      1.78 o 
   1   1   4      216.09      205.28      7.55 o 
   2   1   4     1095.71     1016.70     20.99 o 
   3   1   4      216.48      217.61      5.52 o 
   4   1   4      710.85      637.70     16.33 o 
   5   1   4      572.14      511.96     15.02 o 
   6   1   4       12.23       12.02      2.58 o 
   7   1   4        0.03       -1.38      2.49 o 
   8   1   4       85.70       78.23     23.60 o 
   9   1   4        8.97        6.27      4.65 o 
 -10   2   4       18.28       24.49     11.95 o 
  -9   2   4        1.03       -1.19      7.76 o 
  -8   2   4      173.38      150.63     16.74 o 
  -7   2   4        2.79        2.79      3.73 o 
  -6   2   4       73.38       68.49      6.17 o 
  -5   2   4      169.09      164.14      5.80 o 
  -4   2   4       75.30       83.07      4.51 o 
  -3   2   4        0.04       -1.41      0.94 o 
  -2   2   4      626.29      604.28     11.05 o 
  -1   2   4        0.06        0.23      0.92 o 
   0   2   4     8452.83     8436.14    118.57 o 
   1   2   4      100.27       94.21      3.42 o 
   2   2   4      754.67      714.37     12.81 o 
   3   2   4       33.46       33.94      2.61 o 
   4   2   4      750.48      706.66     13.85 o 
   5   2   4       19.65       22.88      3.53 o 
   6   2   4     1039.79     1013.29     24.05 o 
   7   2   4       34.23       32.65      5.02 o 
   8   2   4      713.85      690.53     21.38 o 
   9   2   4        0.00        3.74      5.67 o 
  10   2   4        0.46        1.95      4.84 o 
  -9   3   4       74.58       68.71     13.74 o 
  -8   3   4        1.24        0.00      6.57 o 
  -7   3   4       28.00       23.85      4.97 o 
  -6   3   4      218.86      239.60     10.63 o 
  -5   3   4        0.05       -2.39      2.29 o 
  -4   3   4      801.15      738.21     28.23 o 
  -3   3   4        2.86        3.31      1.06 o 
  -2   3   4      872.84      947.33     16.12 o 
  -1   3   4      123.25      128.74      4.09 o 
   0   3   4       16.87       18.10      1.93 o 
   1   3   4       74.52       64.39      3.11 o 
   2   3   4      645.58      607.28     11.77 o 
   3   3   4        7.34        7.52      2.43 o 
   4   3   4     1778.13     1792.10     51.49 o 
   5   3   4      411.21      422.06     12.79 o 
   6   3   4       33.25       36.86      4.42 o 
   7   3   4      255.91      232.90     10.20 o 
   8   3   4       31.77       26.88      8.36 o 
   9   3   4        5.60       -1.79      5.97 o 
  10   3   4       28.21       21.75      6.54 o 
  -9   4   4        4.60        8.96      8.96 o 
  -8   4   4       46.83       46.00     11.95 o 
  -7   4   4       14.33       16.72      7.77 o 
  -6   4   4      100.20       97.96     14.04 o 
  -5   4   4       49.36       42.19      5.60 o 
  -4   4   4        6.93       19.17      3.86 o 
  -3   4   4       32.70       33.04      4.30 o 
  -2   4   4       31.12       27.05      2.29 o 
  -1   4   4       27.79       29.86      6.05 o 
   0   4   4      145.55      163.55      6.28 o 
   1   4   4       26.33       21.98      2.41 o 
   2   4   4     1364.02     1262.79     26.49 o 
   3   4   4       30.87       31.54      3.73 o 
   4   4   4        0.10        4.22      2.21 o 
   5   4   4       39.19       35.90      3.69 o 
   6   4   4       11.50       16.24      3.31 o 
   7   4   4       18.69       17.81      3.86 o 
   8   4   4      443.14      398.63     23.34 o 
   9   4   4       10.75       11.35      7.76 o 
  10   4   4      137.14       93.23     14.34 o 
  -8   5   4       23.29       24.49     10.15 o 
  -7   5   4        6.77        1.25      4.42 o 
  -6   5   4       85.90       98.77      8.47 o 
  -5   5   4        0.78       -1.39      3.15 o 
  -4   5   4      315.87      312.03     12.07 o 
  -3   5   4        0.16        1.10      2.72 o 
  -2   5   4        2.26        7.17      2.96 o 
  -1   5   4        1.60        1.56      1.58 o 
   0   5   4      330.53      308.02      8.00 o 
   1   5   4      461.50      469.84     15.58 o 
   2   5   4      185.62      185.69      7.61 o 
   3   5   4      102.60      106.34      5.32 o 
   4   5   4      249.09      241.40      8.05 o 
   5   5   4        0.22        1.21      2.36 o 
   6   5   4      307.30      278.05     19.57 o 
   7   5   4       35.38       36.66      4.90 o 
   8   5   4        0.50        0.30      4.22 o 
   9   5   4        3.31        4.18      7.17 o 
  10   5   4        3.38        8.36      8.36 o 
  -8   6   4       21.81       34.64     12.54 o 
  -7   6   4       10.19        4.99      5.30 o 
  -6   6   4      156.80      142.39     10.04 o 
  -5   6   4        9.35        8.36      4.65 o 
  -4   6   4       27.42       30.39      7.47 o 
  -3   6   4        2.41        2.05      2.87 o 
  -2   6   4       18.25       22.87      4.42 o 
  -1   6   4        0.01        2.39      2.96 o 
   0   6   4      256.22      269.66      7.83 o 
   1   6   4        4.16        4.36      2.72 o 
   2   6   4      111.59      102.99      6.12 o 
   3   6   4       65.85       68.49     10.05 o 
   4   6   4      217.03      239.96      8.46 o 
   5   6   4        4.61        0.67      2.72 o 
   6   6   4     1079.89     1073.05     43.35 o 
   7   6   4        1.96        8.08      3.76 o 
   8   6   4      113.56       91.00      7.29 o 
   9   6   4        3.55        9.56      7.17 o 
  -7   7   4        0.10       -5.50      5.08 o 
  -6   7   4        0.91       -2.47      4.84 o 
  -5   7   4       15.57        6.36      4.73 o 
  -4   7   4        1.15       -2.69      3.80 o 
  -3   7   4       21.21       25.42      6.87 o 
  -2   7   4       75.09       67.24      6.54 o 
  -1   7   4        1.19        1.71      2.87 o 
   0   7   4       16.52       14.63      3.80 o 
   1   7   4        2.76        3.29      2.96 o 
   2   7   4        0.46       -0.90      2.53 o 
   3   7   4      144.44      153.66      7.01 o 
   4   7   4       54.20       55.24      5.18 o 
   5   7   4        8.28        8.40      3.40 o 
   6   7   4        1.54       -0.15      3.29 o 
   7   7   4        0.73        2.72      3.65 o 
   8   7   4       20.67       16.35      4.58 o 
   9   7   4        9.05       26.28      9.56 o 
  -6   8   4       33.61       38.79      9.86 o 
  -5   8   4        1.63       -1.42      6.27 o 
  -4   8   4      147.53      143.61     15.24 o 
  -3   8   4        0.00       -5.19     10.15 o 
  -2   8   4       74.69       65.39      7.38 o 
  -1   8   4        5.77       -3.86      4.18 o 
   0   8   4        0.86       -0.11      3.30 o 
   1   8   4        6.55        2.46      4.18 o 
   2   8   4       87.00       65.08      6.54 o 
   3   8   4        0.22       -2.90      2.98 o 
   4   8   4       97.79       80.76     10.30 o 
   5   8   4        8.56        7.79      3.72 o 
   6   8   4       81.06       81.86      7.02 o 
   7   8   4        0.32        4.03      4.11 o 
   8   8   4       32.71       37.35      5.92 o 
  -5   9   4        0.23       -3.69      5.87 o 
  -4   9   4       14.05       11.10      6.11 o 
  -3   9   4        0.01       -6.27      4.22 o 
  -2   9   4       37.14       43.83      7.47 o 
  -1   9   4       24.24       14.58      5.27 o 
   0   9   4        1.19       -1.86      3.57 o 
   1   9   4        2.33        4.59      4.00 o 
   2   9   4       47.28       44.42      7.17 o 
   3   9   4       11.47       12.70      4.84 o 
   4   9   4       52.98       44.31      6.36 o 
   5   9   4        0.32       -2.94      3.41 o 
   6   9   4        0.02       -3.30      3.24 o 
   7   9   4       10.60       11.40      4.96 o 
  -3  10   4        1.60        1.77      5.69 o 
  -2  10   4        1.17       -2.76      4.42 o 
  -1  10   4       40.62       46.67     14.64 o 
   0  10   4        2.15        4.18      4.65 o 
   1  10   4        2.66        3.64      5.08 o 
   2  10   4        1.37       -1.13      4.00 o 
   3  10   4        0.09       -2.11      4.00 o 
   4  10   4        0.03       -3.32      3.73 o 
   5  10   4        1.06        0.43      4.30 o 
   6  10   4        4.54       -1.39      4.42 o 
   0  11   4       33.53       39.41      7.38 o 
   1  11   4       21.06       21.29      6.88 o 
   2  11   4        0.00       -1.03      4.59 o 
   3  11   4        0.89       -0.16      4.73 o 
  -4 -10   5        1.31        5.99      6.03 o 
  -3 -10   5        0.01       -3.58      7.76 o 
  -2 -10   5      148.72      192.73     13.15 o 
  -1 -10   5        0.38        2.09      5.07 o 
   0 -10   5       43.28       33.34      7.14 o 
   1 -10   5        4.52       -3.29      5.07 o 
   2 -10   5       12.30       14.61      9.26 o 
  -6  -9   5        0.46        1.19      8.96 o 
  -5  -9   5        1.64       -7.26      4.84 o 
  -4  -9   5        0.28       -2.83      4.84 o 
  -3  -9   5        4.23        1.79      5.07 o 
  -2  -9   5        0.47       -4.94      3.29 o 
  -1  -9   5        7.46       18.12      6.27 o 
   0  -9   5       75.64       80.00     25.69 o 
   1  -9   5       99.33       92.31     12.85 o 
   2  -9   5      108.11       92.80     23.90 o 
   3  -9   5        4.06        2.78      5.08 o 
   4  -9   5        0.11        3.88      5.49 o 
  -7  -8   5        0.01       -4.18      5.91 o 
  -6  -8   5        5.90        5.87      6.11 o 
  -5  -8   5        7.06        8.54      5.69 o 
  -4  -8   5        0.14       -0.98      4.59 o 
  -3  -8   5        0.01        0.60      3.07 o 
  -2  -8   5        2.98        2.72      3.21 o 
  -1  -8   5        7.36        8.86      3.67 o 
   0  -8   5      256.81      268.22     25.12 o 
   1  -8   5       21.49       38.12      5.91 o 
   2  -8   5        4.08        1.43      4.16 o 
   3  -8   5       27.57       31.59      6.11 o 
   4  -8   5       15.20       20.29      8.36 o 
   5  -8   5        2.31       -7.17      6.57 o 
   6  -8   5       11.83        8.96      8.96 o 
  -8  -7   5        0.00       -0.68      6.29 o 
  -7  -7   5        1.13       -4.48      5.02 o 
  -6  -7   5        1.56       -3.80      4.59 o 
  -5  -7   5        0.23       -0.33      4.59 o 
  -4  -7   5      116.39      123.22     14.04 o 
  -3  -7   5        0.08       -0.51      2.61 o 
  -2  -7   5        0.34        1.24      2.65 o 
  -1  -7   5       13.39       10.96      3.41 o 
   0  -7   5       39.32       54.06      5.42 o 
   1  -7   5      175.75      190.33      9.93 o 
   2  -7   5     2376.06     2470.45     73.14 o 
   3  -7   5       14.38       17.18      5.44 o 
   4  -7   5        3.64       10.67      8.66 o 
   5  -7   5        1.33        0.00      6.57 o 
   6  -7   5        0.93       -8.96      5.97 o 
   7  -7   5        0.70       -2.99      7.17 o 
  -9  -6   5       11.67       16.14      7.74 o 
  -8  -6   5        0.63       -3.36      5.69 o 
  -7  -6   5        2.57        1.19      5.07 o 
  -6  -6   5       12.38       -2.09      4.22 o 
  -5  -6   5        0.02       -5.67      3.88 o 
  -4  -6   5        0.34        4.38      3.73 o 
  -3  -6   5       20.86       18.71      3.33 o 
  -2  -6   5       23.03       29.40      3.67 o 
  -1  -6   5       46.86       51.77      6.85 o 
   0  -6   5      331.29      326.52      9.53 o 
   1  -6   5        0.04        0.39      2.17 o 
   2  -6   5      540.80      561.59     16.51 o 
   3  -6   5      287.64      280.52     19.44 o 
   4  -6   5      778.56      847.91     23.31 o 
   5  -6   5        5.86        3.88      4.22 o 
   6  -6   5      143.95      138.06     15.54 o 
   7  -6   5        0.00        0.60      7.17 o 
   8  -6   5        1.01        2.39      8.36 o 
  -9  -5   5        0.47        7.10      5.87 o 
  -8  -5   5       50.89       61.21      9.07 o 
  -7  -5   5        0.50        0.71      5.38 o 
  -6  -5   5        0.33       -5.70      3.80 o 
  -5  -5   5        4.38        1.01      6.87 o 
  -4  -5   5        1.63        1.67      3.15 o 
  -3  -5   5       93.11       97.54      5.21 o 
  -2  -5   5     1102.80     1151.07     21.32 o 
  -1  -5   5        0.57        2.63      2.17 o 
   0  -5   5       11.97       13.36      3.85 o 
   1  -5   5      221.34      226.77      7.25 o 
   2  -5   5      483.62      430.36     10.47 o 
   3  -5   5      183.16      173.12      8.42 o 
   4  -5   5       93.62      129.79      8.96 o 
   5  -5   5        1.08        0.56      4.48 o 
   6  -5   5      195.48      241.52     17.34 o 
   7  -5   5       12.28       22.10      8.96 o 
   8  -5   5        1.88        4.18      7.17 o 
  -9  -4   5       15.67       25.56     15.23 o 
  -8  -4   5       41.72       43.55     15.83 o 
  -7  -4   5        0.20        0.74      4.42 o 
  -6  -4   5      188.40      179.85     10.77 o 
  -5  -4   5       30.69       30.61      5.44 o 
  -4  -4   5       12.56       13.94      2.67 o 
  -3  -4   5        1.77        0.75      1.46 o 
  -2  -4   5     1873.23     2018.20     32.62 o 
  -1  -4   5       61.58       67.00      3.95 o 
   0  -4   5      204.58      202.85      6.20 o 
   1  -4   5        0.13        1.99      1.72 o 
   2  -4   5     1136.08     1138.97     20.03 o 
   3  -4   5       34.86       36.79      3.14 o 
   4  -4   5       14.71       15.90      3.30 o 
   5  -4   5        7.77        7.09      3.30 o 
   6  -4   5      907.60      911.48     36.00 o 
   7  -4   5       39.14       36.44      9.56 o 
   8  -4   5       63.82       62.73     11.95 o 
   9  -4   5        5.06        7.76      7.76 o 
 -10  -3   5        6.27        5.38      8.96 o 
  -9  -3   5        5.49        3.58      7.17 o 
  -8  -3   5        6.02        2.39      5.97 o 
  -7  -3   5       39.31       54.36     10.16 o 
  -6  -3   5       48.05       47.20      8.96 o 
  -5  -3   5        2.72        4.78      4.78 o 
  -4  -3   5       89.74       90.67      7.65 o 
  -3  -3   5       27.95       31.69      4.65 o 
  -2  -3   5      961.72      940.61     16.64 o 
  -1  -3   5      731.77      743.43     13.68 o 
   0  -3   5      833.39      889.97     15.72 o 
   1  -3   5        2.38        1.19      1.38 o 
   2  -3   5     2134.12     2296.94     36.08 o 
   3  -3   5       34.76       34.44      2.78 o 
   4  -3   5       20.69       22.66      2.67 o 
   5  -3   5      126.85      107.62      6.46 o 
   6  -3   5       62.87       58.55      9.56 o 
   7  -3   5        2.82        2.99      5.38 o 
   8  -3   5       69.34       74.68     11.95 o 
   9  -3   5       16.98       27.48      9.56 o 
  10  -3   5        9.29       22.70     10.15 o 
 -10  -2   5       19.20       26.88     11.35 o 
  -9  -2   5        1.67        1.71      4.84 o 
  -8  -2   5        4.39        5.72      4.86 o 
  -7  -2   5       64.13       73.64      7.74 o 
  -6  -2   5      551.71      586.86     29.06 o 
  -5  -2   5        7.69        9.15      3.30 o 
  -4  -2   5      501.60      509.63     17.51 o 
  -3  -2   5        3.11        1.73      1.70 o 
  -2  -2   5      588.37      524.64     11.71 o 
  -1  -2   5       39.54       34.86      3.01 o 
   0  -2   5        2.55        2.19      1.38 o 
   1  -2   5      120.47      115.31      3.87 o 
   2  -2   5     2259.69     2470.29     37.11 o 
   3  -2   5       39.85       43.26      3.30 o 
   4  -2   5      137.36      119.60      4.66 o 
   5  -2   5      172.27      166.72      5.89 o 
   6  -2   5       43.61       40.93      4.86 o 
   7  -2   5       20.16       22.70      7.17 o 
   8  -2   5        8.49        7.76      6.57 o 
   9  -2   5        0.00        1.79      5.97 o 
  10  -2   5       10.29       12.54      8.36 o 
 -10  -1   5      124.33      100.99     15.54 o 
  -9  -1   5       16.75       35.84     10.75 o 
  -8  -1   5       23.76       30.71      6.29 o 
  -7  -1   5      110.15       99.03     16.43 o 
  -6  -1   5        1.49        6.91      3.30 o 
  -5  -1   5      144.78      146.67      8.17 o 
  -4  -1   5     1884.14     1931.52     40.22 o 
  -3  -1   5       10.07        9.19      5.97 o 
  -2  -1   5      195.61      210.09      7.58 o 
  -1  -1   5       51.15       42.52     11.65 o 
   0  -1   5       97.59       96.34      4.00 o 
   1  -1   5       19.43       20.56      1.99 o 
   2  -1   5      661.06      638.42     13.11 o 
   3  -1   5       28.73       25.07      2.17 o 
   4  -1   5      668.70      632.71     20.12 o 
   5  -1   5       47.02       44.85      5.38 o 
   6  -1   5      108.21      115.35      8.97 o 
   7  -1   5      287.43      274.65     11.33 o 
   8  -1   5        1.75        7.17      6.57 o 
   9  -1   5        7.31       14.93      7.76 o 
  10  -1   5        1.72        8.96      7.17 o 
 -10   0   5       28.54       34.65     12.54 o 
  -9   0   5       37.56       66.31     13.14 o 
  -8   0   5        0.85       -2.99      6.57 o 
  -7   0   5        8.51        5.73      3.57 o 
  -6   0   5      685.88      697.38     20.99 o 
  -5   0   5       35.42       39.86      3.13 o 
  -4   0   5      428.43      420.55     11.62 o 
  -3   0   5       60.23       59.43      4.43 o 
  -2   0   5      204.04      220.93      7.58 o 
  -1   0   5        3.57        4.18      1.69 o 
   0   0   5      296.73      272.97      5.77 o 
   1   0   5        2.82        0.68      1.43 o 
   2   0   5     1571.87     1640.81     31.84 o 
   3   0   5       48.83       55.38      6.27 o 
   4   0   5       42.39       44.97      2.95 o 
   5   0   5        1.19        2.15      1.80 o 
   6   0   5      180.94      168.49      8.76 o 
   7   0   5      145.67      170.44     10.76 o 
   8   0   5      174.43      174.55     13.75 o 
  10   0   5       25.30       36.44     10.15 o 
 -10   1   5        9.70        5.97      8.96 o 
  -9   1   5       23.71       34.65     10.75 o 
  -8   1   5      848.69      990.61     42.57 o 
  -7   1   5       23.25       26.88      8.96 o 
  -6   1   5        0.20        2.65      2.87 o 
  -5   1   5       41.26       44.25      3.67 o 
  -4   1   5        0.07        1.19      1.33 o 
  -3   1   5       57.83       65.70      3.04 o 
  -2   1   5      116.91       97.67      3.37 o 
  -1   1   5        1.38        1.57      1.12 o 
   0   1   5      510.34      577.85     10.29 o 
   1   1   5      408.34      391.75      7.67 o 
   2   1   5     1188.92     1233.22     25.27 o 
   3   1   5      298.06      287.79      6.46 o 
   4   1   5      535.89      470.62      9.94 o 
   5   1   5      117.00      117.17      6.72 o 
   6   1   5       69.15       57.11      6.87 o 
   7   1   5        0.01        3.62      3.30 o 
   8   1   5        8.71        5.60      4.00 o 
   9   1   5        6.12        3.30      4.42 o 
 -10   2   5       54.12       83.64     16.13 o 
  -9   2   5        2.43        1.19      8.36 o 
  -8   2   5      380.98      393.09     25.13 o 
  -7   2   5       19.03       20.91      8.36 o 
  -6   2   5      457.16      448.40     17.07 o 
  -5   2   5        0.46       -1.63      2.29 o 
  -4   2   5      151.40      151.15      5.30 o 
  -3   2   5        0.32        0.00      1.23 o 
  -2   2   5        7.42        5.72      1.47 o 
  -1   2   5        2.57        1.73      1.84 o 
   0   2   5      242.53      255.59      7.01 o 
   1   2   5      101.30       95.98      3.52 o 
   2   2   5     1488.22     1449.48     40.90 o 
   3   2   5       43.26       42.14      2.73 o 
   4   2   5     1287.20     1207.07     26.09 o 
   5   2   5       15.27       15.97      2.53 o 
   6   2   5      160.84      156.41      7.13 o 
   7   2   5      115.09      107.65      8.42 o 
   8   2   5      188.87      194.40     19.13 o 
   9   2   5        4.81        3.75      4.42 o 
  10   2   5       39.17       50.84     17.92 o 
  -9   3   5       97.94       80.66     14.34 o 
  -8   3   5       13.32       10.15      9.56 o 
  -7   3   5        5.14        5.38      6.57 o 
  -6   3   5        1.28       -0.60      3.38 o 
  -5   3   5       32.37       32.06      4.42 o 
  -4   3   5     1191.85     1228.24     27.59 o 
  -3   3   5        0.11        0.20      1.41 o 
  -2   3   5       24.56       28.46      2.21 o 
  -1   3   5       39.20       38.75      2.72 o 
   0   3   5      593.92      627.97     11.89 o 
   1   3   5       76.68       71.20      3.32 o 
   2   3   5      200.55      175.83      8.91 o 
   3   3   5      271.42      258.85      6.95 o 
   4   3   5        0.00        2.68      1.80 o 
   5   3   5       16.22       16.88      2.97 o 
   6   3   5       69.68       71.21      4.90 o 
   7   3   5       89.06       84.96     14.94 o 
   8   3   5       27.81       34.27      6.29 o 
   9   3   5       16.67        9.15      5.27 o 
  10   3   5       22.05       23.45      6.54 o 
  -9   4   5        4.69        4.78      9.56 o 
  -8   4   5       37.30       57.94     13.74 o 
  -7   4   5        4.09        2.39      6.57 o 
  -6   4   5       14.62        5.43     10.75 o 
  -5   4   5        2.18       -0.90      2.96 o 
  -4   4   5      127.36      131.00      7.30 o 
  -3   4   5       40.05       41.22      4.59 o 
  -2   4   5       92.64       96.49      3.88 o 
  -1   4   5       35.38       37.36      6.83 o 
   0   4   5      116.75       97.59      4.11 o 
   1   4   5       12.75       10.37      2.07 o 
   2   4   5      540.30      462.42     10.49 o 
   3   4   5      171.44      163.47      5.89 o 
   4   4   5       61.31       59.17      6.57 o 
   5   4   5        0.32       -1.19      3.29 o 
   6   4   5        7.06        5.52      4.18 o 
   7   4   5       27.81       29.62      4.86 o 
   8   4   5      295.73      284.10     19.74 o 
   9   4   5       37.67       34.66      7.18 o 
  10   4   5      236.17      229.80     13.95 o 
  -8   5   5        5.28        5.97      8.36 o 
  -7   5   5       30.08       34.81      8.36 o 
  -6   5   5       47.62       50.26      6.88 o 
  -5   5   5        8.39        8.24      4.16 o 
  -4   5   5      417.26      458.71     15.24 o 
  -3   5   5        4.80        9.56      3.57 o 
  -2   5   5      363.45      337.39     11.76 o 
  -1   5   5       80.23       73.38      4.82 o 
   0   5   5      243.76      255.72      7.30 o 
   1   5   5       36.50       35.34      3.10 o 
   2   5   5       13.13        6.35      2.28 o 
   3   5   5       18.17       13.54      8.06 o 
   4   5   5      133.54      140.93      7.32 o 
   5   5   5       13.11       13.54      3.73 o 
   6   5   5      419.01      394.57     28.43 o 
   7   5   5        0.16       -2.09      3.38 o 
   8   5   5        2.53       -6.57      4.78 o 
   9   5   5        2.29       -2.99      5.97 o 
  10   5   5        2.07       -1.53      7.17 o 
  -8   6   5        0.00       -5.97      7.76 o 
  -7   6   5        7.08       11.11      5.96 o 
  -6   6   5      158.81      149.78     10.60 o 
  -5   6   5       16.58       21.84      5.97 o 
  -4   6   5       73.92       77.64      7.57 o 
  -3   6   5       42.21       44.92      6.03 o 
  -2   6   5        1.41        9.94      3.58 o 
  -1   6   5       64.35       60.29     19.72 o 
   0   6   5       78.24       70.52      7.60 o 
   1   6   5       20.41       19.47      3.89 o 
   2   6   5        2.80        1.00      2.07 o 
   3   6   5        8.95       15.86      3.57 o 
   4   6   5      375.56      364.59     24.84 o 
   5   6   5       58.30       57.71      7.77 o 
   6   6   5        0.81        4.14      3.30 o 
   7   6   5       10.49        8.69      4.16 o 
   8   6   5        2.62       14.93      7.76 o 
   9   6   5       19.72       25.09      8.96 o 
  -7   7   5        2.62       -6.81      5.17 o 
  -6   7   5       35.56       37.04      7.46 o 
  -5   7   5      126.10      134.62      9.91 o 
  -4   7   5       48.09       48.09      7.47 o 
  -3   7   5       33.36       27.13      5.69 o 
  -2   7   5      103.35       94.56     10.76 o 
  -1   7   5       15.01       16.72      4.22 o 
   0   7   5        1.12       -1.52      2.72 o 
   1   7   5        6.14        4.34      2.63 o 
   2   7   5       84.58       77.35     11.07 o 
   3   7   5       62.22       68.55      6.12 o 
   4   7   5       19.00       24.78      4.84 o 
   5   7   5        9.91        9.98      5.38 o 
   6   7   5       65.09       62.88      6.72 o 
   7   7   5       15.73        9.26      4.65 o 
   8   7   5       17.95        4.78      5.97 o 
   9   7   5        6.72        8.96      7.76 o 
  -6   8   5       14.51       26.80      7.57 o 
  -5   8   5        4.15        2.08      5.27 o 
  -4   8   5       30.76       44.19      7.38 o 
  -3   8   5        6.08        6.92      5.02 o 
  -2   8   5       60.45       62.97     17.03 o 
  -1   8   5        6.48        8.99      4.42 o 
   0   8   5       42.52       53.55      6.34 o 
   1   8   5        1.43        2.43      3.15 o 
   2   8   5       76.37       72.24      5.63 o 
   3   8   5        1.99        4.64      3.57 o 
   4   8   5        7.87       15.23      4.65 o 
   5   8   5       18.83       17.60      4.59 o 
   6   8   5       54.02       63.98      7.38 o 
   7   8   5        0.07       -3.43      4.00 o 
   8   8   5      126.08       95.01     14.34 o 
  -5   9   5        8.60        3.52      6.17 o 
  -4   9   5        1.51       -1.02      5.69 o 
  -3   9   5       38.47       44.69      7.81 o 
  -2   9   5        0.96        0.00      6.27 o 
  -1   9   5        9.24        5.21      5.38 o 
   0   9   5        5.62        2.28      4.42 o 
   1   9   5        0.25        0.98      3.57 o 
   2   9   5        5.52       10.15      4.65 o 
   3   9   5        6.02        4.78      3.80 o 
   4   9   5        7.50        7.76      4.42 o 
   5   9   5        2.53        2.77      3.86 o 
   6   9   5        3.13        3.26      4.16 o 
   7   9   5        0.09        0.60      4.22 o 
  -3  10   5        3.09       -0.29      5.69 o 
  -2  10   5       23.58        6.57      5.49 o 
  -1  10   5        1.19        6.57      5.49 o 
   0  10   5       44.75       48.63      7.31 o 
   1  10   5       10.93       14.62      5.17 o 
   2  10   5       24.30       33.42      8.06 o 
   3  10   5        0.00        2.39      4.65 o 
   4  10   5        6.99        7.47      4.65 o 
   5  10   5        1.05        1.63      4.59 o 
   6  10   5       18.31       16.92      5.69 o 
   0  11   5       14.27       18.48      6.54 o 
   1  11   5        1.79        9.95      5.69 o 
   2  11   5        0.30       -2.65      4.42 o 
   3  11   5        0.40        1.61      4.84 o 
  -3 -10   6        9.38       19.38     10.15 o 
  -2 -10   6        0.01        8.96      8.36 o 
  -1 -10   6       12.13       14.64      6.03 o 
   0 -10   6       19.26       26.28      6.76 o 
   1 -10   6        6.64        1.38      5.44 o 
  -5  -9   6        1.76       -2.69      5.49 o 
  -4  -9   6        0.00       -2.91      5.27 o 
  -3  -9   6       18.93       33.04      7.77 o 
  -2  -9   6        1.59        1.15      3.76 o 
  -1  -9   6       78.38       77.27      8.59 o 
   0  -9   6       40.94       44.60      7.47 o 
   1  -9   6        5.14        9.58      5.69 o 
   2  -9   6       20.03       26.90      8.96 o 
   3  -9   6       26.35       27.75      6.72 o 
   4  -9   6       53.01       51.38     12.55 o 
  -7  -8   6        0.03       -5.46      5.87 o 
  -6  -8   6       78.44       81.20     22.70 o 
  -5  -8   6        3.14        4.05      5.60 o 
  -4  -8   6        0.58        0.60      4.65 o 
  -3  -8   6        8.86        7.12      9.26 o 
  -2  -8   6       21.43       21.30      4.30 o 
  -1  -8   6        1.53        3.20      3.32 o 
   0  -8   6      541.22      596.79     18.84 o 
   1  -8   6       32.02       41.69      6.76 o 
   2  -8   6      431.86      421.74     16.08 o 
   3  -8   6        5.81        7.47      5.07 o 
   5  -8   6        0.07       -9.85      6.57 o 
   6  -8   6       11.46       35.24     11.35 o 
  -8  -7   6        3.20        4.52      6.72 o 
  -7  -7   6        0.83        2.43      6.03 o 
  -6  -7   6        0.54        2.61      5.02 o 
  -5  -7   6        0.39       -2.96      4.42 o 
  -4  -7   6       21.01       20.62     10.45 o 
  -3  -7   6        1.39       -7.99      6.87 o 
  -2  -7   6       12.31       15.10      3.62 o 
  -1  -7   6      100.95       98.90      9.65 o 
   0  -7   6       45.18       42.37      4.59 o 
   1  -7   6        0.06       -2.88      4.48 o 
   2  -7   6      479.71      493.03     16.49 o 
   3  -7   6      133.65      115.66     15.54 o 
   4  -7   6      395.86      446.09     16.48 o 
   5  -7   6        9.79       14.34      8.36 o 
   6  -7   6        2.56        4.18      7.76 o 
   7  -7   6        4.32        4.78      8.36 o 
  -8  -6   6       16.06       13.11     13.74 o 
  -7  -6   6        3.53        2.17      5.69 o 
  -6  -6   6       14.52       12.80      5.87 o 
  -5  -6   6        0.15       -4.39      3.57 o 
  -4  -6   6       24.63       29.28      5.91 o 
  -3  -6   6        4.66        2.16      2.53 o 
  -2  -6   6       61.86       65.89      4.90 o 
  -1  -6   6        0.23       -0.87      2.24 o 
   0  -6   6      344.00      351.27     10.01 o 
   1  -6   6        1.73        0.96      2.24 o 
   2  -6   6      304.11      324.63     26.62 o 
   3  -6   6      234.17      262.19     11.15 o 
   4  -6   6      116.66      111.65      8.42 o 
   5  -6   6       20.55       27.48      9.56 o 
   6  -6   6      118.15      154.77     16.73 o 
   7  -6   6        0.42        8.36      7.76 o 
   8  -6   6        3.23        1.79      7.76 o 
  -9  -5   6       14.20        8.67      6.46 o 
  -8  -5   6        0.05        3.28      5.49 o 
  -7  -5   6        0.59       -0.90      5.07 o 
  -6  -5   6        3.76        0.60      4.30 o 
  -5  -5   6       33.13       32.11      5.87 o 
  -4  -5   6        3.02       -1.72      4.18 o 
  -3  -5   6        5.28        2.53      2.17 o 
  -2  -5   6      691.19      715.28     15.27 o 
  -1  -5   6        1.97        1.79      2.07 o 
   0  -5   6       14.86       16.48      2.76 o 
   1  -5   6        5.40        6.22      2.28 o 
   2  -5   6      119.14      107.63      5.15 o 
   3  -5   6       11.13       14.43      6.57 o 
   4  -5   6     3097.94     3138.82     62.25 o 
   5  -5   6       20.47       20.91      8.36 o 
   6  -5   6       10.12        4.18      7.17 o 
   7  -5   6       37.79       32.86      8.96 o 
   8  -5   6        1.87       11.35      7.76 o 
  -9  -4   6        0.22        1.66      5.87 o 
  -8  -4   6       14.79       22.81      6.96 o 
  -7  -4   6       44.14       69.93      8.65 o 
  -6  -4   6        1.22        8.66      5.07 o 
  -5  -4   6       19.25       19.13      4.65 o 
  -4  -4   6       34.47       35.17      6.87 o 
  -3  -4   6        2.37        1.81      1.90 o 
  -2  -4   6        9.21        6.45      2.07 o 
  -1  -4   6       84.27       77.53      4.30 o 
   0  -4   6     1241.31     1235.97     21.56 o 
   1  -4   6       20.98       17.80      2.63 o 
   2  -4   6      227.98      228.40      6.89 o 
   3  -4   6       32.11       28.09      3.01 o 
   4  -4   6      562.61      576.56     16.64 o 
   5  -4   6        4.54       -1.19      4.78 o 
   6  -4   6      341.03      400.86     22.74 o 
   7  -4   6       29.92       11.35      7.77 o 
   8  -4   6       38.23       59.14     11.95 o 
   9  -4   6        3.05        5.97      7.76 o 
  -9  -3   6       35.60       43.01     10.75 o 
  -8  -3   6        3.50       -1.79      5.97 o 
  -7  -3   6       30.57       40.62      8.96 o 
  -6  -3   6       93.36       86.65     10.76 o 
  -5  -3   6        5.24        7.17      5.38 o 
  -4  -3   6       13.91       15.53      5.38 o 
  -3  -3   6       96.97       97.01      8.97 o 
  -2  -3   6       13.71       14.72      2.17 o 
  -1  -3   6      124.17      126.16      4.57 o 
   0  -3   6     3399.10     3728.83     55.23 o 
   1  -3   6       10.00       10.29      1.93 o 
   2  -3   6      105.95      101.24      4.11 o 
   3  -3   6       20.47       17.39      2.43 o 
   4  -3   6      560.13      525.33     11.52 o 
   5  -3   6       67.97       64.94      5.42 o 
   6  -3   6      305.09      280.58     18.55 o 
   7  -3   6       72.65       65.72     11.35 o 
   8  -3   6       97.66      103.97     13.74 o 
   9  -3   6       28.16       39.42     10.75 o 
 -10  -2   6        8.46       17.32     10.75 o 
  -9  -2   6        0.47        0.45      5.17 o 
  -8  -2   6        3.75       -5.38      3.98 o 
  -7  -2   6       46.57       53.59      7.17 o 
  -6  -2   6      194.27      202.90     10.73 o 
  -5  -2   6        4.70       10.22      3.57 o 
  -4  -2   6     1493.94     1493.45     38.63 o 
  -3  -2   6       94.66       81.31     14.94 o 
  -2  -2   6       48.46       41.76      2.61 o 
  -1  -2   6        6.49        5.79      3.05 o 
   0  -2   6     4195.96     4288.42     62.36 o 
   1  -2   6       14.75       14.60      1.93 o 
   2  -2   6      530.65      455.67     15.80 o 
   3  -2   6      147.11      150.85      4.80 o 
   4  -2   6      845.71      831.18     37.57 o 
   5  -2   6       13.25        9.80      2.98 o 
   6  -2   6       45.57       38.79      4.86 o 
   7  -2   6       32.27       38.83      8.96 o 
   8  -2   6      195.17      178.75     15.54 o 
   9  -2   6       21.34       25.69      8.96 o 
  10  -2   6        0.01        7.76      7.76 o 
 -10  -1   6        6.98       -7.17      7.17 o 
  -9  -1   6       24.23       23.89     10.75 o 
  -8  -1   6       47.92       57.54     12.25 o 
  -7  -1   6      107.60      108.61     24.50 o 
  -6  -1   6       51.24       52.71      6.03 o 
  -5  -1   6      267.85      263.60     12.27 o 
  -4  -1   6      648.06      674.67     26.10 o 
  -3  -1   6       24.94       25.98      3.73 o 
  -2  -1   6       84.76       91.25      5.27 o 
  -1  -1   6        2.66        2.39      2.99 o 
   0  -1   6     2388.94     2303.71     41.84 o 
   1  -1   6        3.06        1.79      1.43 o 
   2  -1   6     1999.14     2088.21     31.60 o 
   3  -1   6        4.01        0.45      0.98 o 
   4  -1   6     1019.48     1000.91     17.72 o 
   5  -1   6      261.21      278.82     13.16 o 
   6  -1   6       22.55       19.71      4.78 o 
   7  -1   6      269.01      270.95     14.95 o 
   8  -1   6       28.61       35.24      9.56 o 
   9  -1   6        0.43        2.99      6.57 o 
  10  -1   6       20.05       37.63     10.75 o 
 -10   0   6       54.98       63.32     14.34 o 
  -9   0   6        3.29        2.99      8.36 o 
  -8   0   6      254.13      260.72     20.33 o 
  -7   0   6        2.99        0.72      3.86 o 
  -6   0   6        9.45        4.97      3.30 o 
  -5   0   6      150.23      169.57      8.76 o 
  -4   0   6     2367.15     2710.35    114.55 o 
  -3   0   6        5.21        3.88      2.43 o 
  -2   0   6       83.78       78.12      4.74 o 
  -1   0   6        4.70        6.79      3.58 o 
   0   0   6     1901.59     1771.19     27.04 o 
   1   0   6        3.00        4.00      1.23 o 
   2   0   6        1.65        0.46      1.87 o 
   3   0   6        5.46        7.76      2.43 o 
   4   0   6      615.82      629.03     16.66 o 
   5   0   6        1.83       -0.71      4.48 o 
   6   0   6      284.30      285.90     15.86 o 
   7   0   6      184.48      196.84     23.02 o 
   8   0   6       66.55       63.18      7.17 o 
  10   0   6        0.83       13.74      7.76 o 
 -10   1   6        0.85       -3.58      7.76 o 
  -9   1   6       50.71       57.95     13.14 o 
  -8   1   6      814.07      862.68     39.57 o 
  -7   1   6       87.25       77.68     12.55 o 
  -6   1   6       43.85       41.05      5.30 o 
  -5   1   6      188.90      180.22      8.48 o 
  -4   1   6       41.12       40.50      3.00 o 
  -3   1   6       77.25       75.62      5.14 o 
  -2   1   6     4216.65     4486.38    103.36 o 
  -1   1   6        0.32       -0.79      1.08 o 
   0   1   6      287.78      300.78      6.68 o 
   1   1   6       97.26       93.36      5.20 o 
   2   1   6       79.94       72.17      4.42 o 
   3   1   6      659.20      637.06     16.13 o 
   4   1   6      122.45      126.27      6.59 o 
   5   1   6       30.72       24.83      2.72 o 
   6   1   6      223.87      225.91     10.30 o 
   7   1   6       58.40       54.43      6.29 o 
   8   1   6      100.35       99.07     20.91 o 
   9   1   6       20.84       23.00     10.15 o 
  10   1   6        0.20       -8.06      5.38 o 
  -9   2   6        2.63       -3.58      7.17 o 
  -8   2   6      251.13      225.43     19.73 o 
  -7   2   6      211.48      230.19     19.13 o 
  -6   2   6      283.79      285.94     19.14 o 
  -5   2   6        0.03       -1.44      2.43 o 
  -4   2   6      811.11      864.37     16.05 o 
  -3   2   6        9.73       10.64      2.93 o 
  -2   2   6     1169.36     1248.93     24.29 o 
  -1   2   6        2.13        4.39      1.47 o 
   0   2   6       13.73       15.74      1.93 o 
   1   2   6       24.40       25.09      2.28 o 
   2   2   6      178.50      174.08      5.00 o 
   3   2   6      163.58      162.31      4.91 o 
   4   2   6       45.97       56.49      3.21 o 
   5   2   6       30.54       30.60      4.54 o 
   6   2   6       22.58       24.16      4.84 o 
   7   2   6       21.15       21.87      8.66 o 
   8   2   6      361.84      346.15     20.64 o 
   9   2   6       91.74       99.20      9.44 o 
  10   2   6       45.66       47.00      7.89 o 
  -9   3   6      144.81      122.51     17.93 o 
  -8   3   6        8.03        6.57      8.36 o 
  -7   3   6       23.88       38.23     10.75 o 
  -6   3   6     1353.27     1424.30     51.73 o 
  -5   3   6       80.39       85.23      6.73 o 
  -4   3   6        0.54       -3.17      2.11 o 
  -3   3   6       19.68       20.99      2.52 o 
  -2   3   6        1.17       -0.54      1.56 o 
  -1   3   6      272.42      313.93      7.50 o 
   0   3   6       81.89       91.53      3.90 o 
   1   3   6       60.06       62.32      3.42 o 
   2   3   6      781.94      797.18     16.35 o 
   3   3   6      380.18      363.19      8.82 o 
   4   3   6      466.93      493.06     11.02 o 
   5   3   6       74.68       76.15      6.82 o 
   6   3   6       66.25       66.53      5.16 o 
   7   3   6        0.05       -2.35      3.57 o 
   8   3   6       57.36       65.09      7.81 o 
   9   3   6        6.31        8.91      5.44 o 
  10   3   6        1.15        3.82      5.27 o 
  -9   4   6        0.46        3.58      8.96 o 
  -8   4   6       97.00       64.53     13.74 o 
  -7   4   6        5.11        5.38      8.36 o 
  -6   4   6     1229.44     1269.68     31.45 o 
  -5   4   6       15.30       17.84     13.14 o 
  -4   4   6      636.35      623.15     17.72 o 
  -3   4   6       17.90       21.38      3.88 o 
  -2   4   6        0.92        1.71      2.23 o 
  -1   4   6       24.31       37.07      3.10 o 
   0   4   6       34.61       29.05      3.15 o 
   1   4   6       40.85       41.95      3.91 o 
   2   4   6      485.52      475.56     15.38 o 
   3   4   6       22.40       20.91      3.10 o 
   4   4   6      826.06      796.67     17.18 o 
   5   4   6       90.08       83.19      7.07 o 
   6   4   6       69.87       69.80      5.14 o 
   7   4   6        0.80       -4.29      3.57 o 
   8   4   6      154.15      127.43     23.31 o 
   9   4   6       72.37       63.69      8.45 o 
  10   4   6       71.00       71.44     11.35 o 
  -8   5   6        6.53        1.19      7.76 o 
  -7   5   6       31.95       37.63     11.95 o 
  -6   5   6        4.47        4.83      4.59 o 
  -5   5   6       76.37       75.33      7.74 o 
  -4   5   6       32.34       30.59      5.17 o 
  -3   5   6       24.15       20.89      8.66 o 
  -2   5   6     1118.29     1153.97     27.06 o 
  -1   5   6      132.09      129.74      7.75 o 
   0   5   6      120.61      133.91      5.24 o 
   1   5   6       78.83       69.77      4.22 o 
   2   5   6       26.49       25.72      3.07 o 
   3   5   6       25.12       21.35      3.62 o 
   4   5   6        9.34       11.89      2.81 o 
   5   5   6       40.93       31.97      3.91 o 
   6   5   6       25.15       22.56      4.75 o 
   7   5   6       45.36       50.47      7.38 o 
   8   5   6        0.01       -2.00      4.16 o 
   9   5   6        2.16       -3.61      4.78 o 
  10   5   6       13.30       13.03      6.72 o 
  -7   6   6        1.83       -7.17      6.57 o 
  -6   6   6       71.51       68.06      8.36 o 
  -5   6   6        0.91       -0.51      4.42 o 
  -4   6   6       29.61       32.94     12.54 o 
  -3   6   6       54.44       76.21     12.55 o 
  -2   6   6        0.66       -1.19      2.87 o 
  -1   6   6        2.68       -0.05      4.48 o 
   0   6   6       28.05       31.95      5.00 o 
   1   6   6        2.01        0.28      2.05 o 
   2   6   6        0.00       -0.04      1.93 o 
   3   6   6       15.05       11.53      2.97 o 
   4   6   6       18.80       21.46      3.49 o 
   5   6   6       66.71       66.33      8.45 o 
   6   6   6       71.55       89.32      7.68 o 
   7   6   6        3.61        4.78      6.57 o 
   8   6   6        0.29        0.23      5.38 o 
   9   6   6       22.19       16.67      7.77 o 
  -7   7   6        2.54      -10.75      7.17 o 
  -6   7   6       11.96       16.92      6.29 o 
  -5   7   6       36.04       43.97      7.46 o 
  -4   7   6       39.16       39.03      9.26 o 
  -3   7   6       68.49       70.95      7.74 o 
  -2   7   6      277.32      298.73     12.60 o 
  -1   7   6        0.43       -3.29      2.96 o 
   0   7   6       27.83       29.65      4.84 o 
   1   7   6       72.15       66.25     10.30 o 
   2   7   6        2.88       -3.15      2.10 o 
   3   7   6        0.37       -0.55      2.51 o 
   4   7   6        2.13        0.00      2.82 o 
   5   7   6        0.79       -2.99      2.96 o 
   6   7   6       30.72       25.38      5.17 o 
   7   7   6       36.72       28.08      8.96 o 
   8   7   6      105.59      102.50     21.81 o 
   9   7   6       38.49       44.36      8.65 o 
  -6   8   6        0.74       -6.94      5.44 o 
  -5   8   6        4.24       -0.91      5.17 o 
  -4   8   6      202.32      223.58     16.74 o 
  -3   8   6       10.87       11.53      5.44 o 
  -2   8   6       39.95       34.20      6.29 o 
  -1   8   6       11.03        7.00      4.42 o 
   0   8   6       36.01       31.48      5.44 o 
   1   8   6       41.56       40.59      7.47 o 
   2   8   6       10.65       15.43      6.59 o 
   3   8   6        4.28        3.15      2.97 o 
   4   8   6        1.20       -1.58      2.94 o 
   5   8   6        3.16        5.67      4.22 o 
   6   8   6       85.78       71.95     11.95 o 
   7   8   6       27.09       20.91      8.96 o 
   8   8   6        2.87        7.34      5.73 o 
  -4   9   6       13.53       17.97      6.88 o 
  -3   9   6      186.88      190.52     11.74 o 
  -2   9   6       27.84       17.65      6.11 o 
  -1   9   6       20.30       10.94      5.27 o 
   0   9   6       22.89       10.45      5.07 o 
   1   9   6       10.28       12.84      5.07 o 
   2   9   6        0.38       -0.90      3.38 o 
   3   9   6        0.38        5.77      3.45 o 
   4   9   6        7.70        6.75      3.55 o 
   5   9   6        0.49       -1.61      3.41 o 
   6   9   6        2.88        2.45      3.61 o 
   7   9   6        0.05        2.55      4.01 o 
  -3  10   6        3.56        4.65     12.84 o 
  -2  10   6        2.50        0.60      5.07 o 
  -1  10   6        1.33       -0.88      4.84 o 
   0  10   6       47.13       49.39      7.81 o 
   1  10   6        7.56        5.59      4.59 o 
   2  10   6       73.55       74.29      8.42 o 
   3  10   6        1.18        2.47      4.42 o 
   4  10   6       37.14       49.21      6.99 o 
   5  10   6        0.01       -5.27      3.51 o 
   1  11   6        4.00        4.18      5.07 o 
   2  11   6        0.04       -2.88      4.59 o 
  -2 -10   7       11.52       11.35      8.96 o 
  -1 -10   7       12.75        7.17      8.36 o 
   0 -10   7       68.14       80.30      9.50 o 
  -5  -9   7        0.95       -1.34      6.11 o 
  -4  -9   7        0.04       -3.89      5.27 o 
  -3  -9   7        2.42        2.69      5.49 o 
  -2  -9   7        0.02        0.96      5.17 o 
  -1  -9   7       16.95       23.12      8.96 o 
   0  -9   7       11.78        6.05      9.86 o 
   1  -9   7        3.23        0.39      4.84 o 
   2  -9   7        0.02       -4.78      4.59 o 
   3  -9   7       61.08       57.35     12.55 o 
   4  -9   7        3.70        4.18      8.96 o 
  -6  -8   7        9.91       14.50      8.06 o 
  -5  -8   7        0.02       -4.23      4.84 o 
  -4  -8   7        4.71       -0.18      4.84 o 
  -3  -8   7       12.14        8.68      7.47 o 
  -2  -8   7        0.57       -1.17      4.84 o 
  -1  -8   7        0.30       -1.19      3.45 o 
   0  -8   7       50.30       53.16      6.76 o 
   1  -8   7       28.87       18.88      5.49 o 
   2  -8   7        2.79        2.49      4.84 o 
   3  -8   7        8.22       14.34      5.44 o 
   4  -8   7      244.83      297.15     20.93 o 
   5  -8   7       29.72       16.73      8.96 o 
  -7  -7   7        0.27       -1.89      6.11 o 
  -6  -7   7        8.70        8.96      6.34 o 
  -5  -7   7       23.20       20.97      6.27 o 
  -4  -7   7       13.17       12.84      5.49 o 
  -3  -7   7        2.15        1.82      4.16 o 
  -2  -7   7        0.01        0.39      3.58 o 
  -1  -7   7      134.15      135.21     10.11 o 
   0  -7   7        6.27        4.74      3.21 o 
   1  -7   7      341.10      341.80     20.04 o 
   2  -7   7        0.53       -0.04      3.58 o 
   3  -7   7       27.28       28.82      5.69 o 
   4  -7   7      119.81       97.41     13.15 o 
   5  -7   7        7.95       16.13      8.36 o 
   6  -7   7      139.24      169.12     17.93 o 
  -8  -6   7       22.15       11.77      7.14 o 
  -7  -6   7       16.59       24.97      7.38 o 
  -6  -6   7       58.87       59.52      8.45 o 
  -5  -6   7        0.10        0.34      8.06 o 
  -4  -6   7      296.30      282.33     15.85 o 
  -3  -6   7        2.12        1.90      3.57 o 
  -2  -6   7        0.05       -3.11      2.28 o 
  -1  -6   7       32.48       39.22      5.54 o 
   0  -6   7      144.16      150.51      6.65 o 
   1  -6   7       11.10       13.43      3.24 o 
   2  -6   7      990.53     1058.02     21.02 o 
   3  -6   7       81.46       77.00      7.03 o 
   4  -6   7     1225.29     1271.34     45.66 o 
   5  -6   7        9.48       10.75      7.17 o 
   6  -6   7      493.58      509.37     27.53 o 
   7  -6   7       12.75       36.44     10.75 o 
  -9  -5   7        6.00       -2.27     11.35 o 
  -8  -5   7        0.05       -4.92      5.44 o 
  -7  -5   7       26.31       30.14      7.31 o 
  -6  -5   7       29.26       34.80      6.96 o 
  -5  -5   7       35.69       37.95      6.76 o 
  -4  -5   7        0.02       -0.28      3.57 o 
  -3  -5   7        0.98       -0.63      3.57 o 
  -2  -5   7      265.82      305.28     13.86 o 
  -1  -5   7        0.08       -0.22      2.24 o 
   0  -5   7      182.66      177.25      6.63 o 
   1  -5   7      192.79      186.65      6.89 o 
   2  -5   7      329.86      334.66      9.32 o 
   3  -5   7       21.84       24.60      3.49 o 
   4  -5   7     1244.73     1205.39     42.68 o 
   5  -5   7       20.78       26.28      8.36 o 
   6  -5   7      480.82      468.70     25.74 o 
   7  -5   7       50.38       65.12     11.95 o 
   8  -5   7        2.86        8.96      8.36 o 
  -9  -4   7       22.12       20.39      9.86 o 
  -8  -4   7       63.21       59.91      8.75 o 
  -7  -4   7       14.04       21.66      6.57 o 
  -6  -4   7       11.36        9.41      6.27 o 
  -5  -4   7        6.44        1.28      8.06 o 
  -4  -4   7      164.05      161.73      9.30 o 
  -3  -4   7        1.73       -3.44      2.29 o 
  -2  -4   7      107.79      111.87      4.78 o 
  -1  -4   7       13.02       21.12      3.29 o 
   0  -4   7      516.12      606.15     12.77 o 
   1  -4   7        1.05       -0.46      1.58 o 
   2  -4   7     1541.83     1675.42     28.08 o 
   3  -4   7        1.98       -0.28      2.33 o 
   4  -4   7      248.62      270.03     10.20 o 
   5  -4   7      562.41      553.53     26.36 o 
   6  -4   7      214.60      229.00     17.34 o 
   7  -4   7        6.62        7.76      7.17 o 
   8  -4   7       64.04       67.51     12.55 o 
   9  -4   7       10.53       17.92     10.15 o 
  -9  -3   7       19.19       33.45     10.75 o 
  -8  -3   7        7.15       10.75      7.76 o 
  -7  -3   7       72.11       72.29     10.75 o 
  -6  -3   7       20.72       23.89      7.77 o 
  -5  -3   7        1.93       -4.78      3.58 o 
  -4  -3   7       19.09       16.73      5.38 o 
  -3  -3   7      216.68      232.91     11.07 o 
  -2  -3   7      321.19      328.98      8.06 o 
  -1  -3   7       21.04       22.39      2.47 o 
   0  -3   7     2673.28     3028.75     45.87 o 
   1  -3   7        1.11       -0.26      1.47 o 
   2  -3   7      128.90      155.79      5.55 o 
   3  -3   7      105.68      118.51      5.96 o 
   4  -3   7      141.71      115.99      6.61 o 
   5  -3   7       93.56       86.83     16.43 o 
   6  -3   7     1725.16     1684.99     56.05 o 
   7  -3   7       72.39       74.68     11.95 o 
   8  -3   7        0.06       -0.60      6.57 o 
   9  -3   7       73.45       92.61     14.34 o 
  -9  -2   7       15.86       18.66      6.96 o 
  -8  -2   7      178.09      162.35     11.63 o 
  -7  -2   7        0.61        4.55      4.42 o 
  -6  -2   7       10.72        9.92      4.16 o 
  -5  -2   7      127.69      134.66      9.26 o 
  -4  -2   7       50.76       51.67     15.53 o 
  -3  -2   7       35.57       37.72      9.86 o 
  -2  -2   7      185.54      220.82     13.46 o 
  -1  -2   7        9.86       15.41      2.14 o 
   0  -2   7      310.65      304.59     14.62 o 
   1  -2   7      122.04      126.38      4.46 o 
   2  -2   7     3952.70     4136.82     60.75 o 
   3  -2   7        6.55        8.24      1.80 o 
   4  -2   7        9.91        5.24      2.72 o 
   5  -2   7       53.92       57.22      7.77 o 
   6  -2   7      359.80      365.87     20.35 o 
   7  -2   7       56.51       77.67     11.35 o 
   8  -2   7        1.98        8.96      8.36 o 
   9  -2   7       19.21       20.91      8.96 o 
  10  -2   7        1.88       14.93      8.96 o 
  -9  -1   7       14.70       17.92     10.15 o 
  -8  -1   7       11.09       15.97      5.67 o 
  -7  -1   7      286.04      290.56     37.38 o 
  -6  -1   7        8.97        5.41      3.86 o 
  -5  -1   7       92.05      101.81     12.85 o 
  -4  -1   7        8.96       14.22      3.30 o 
  -3  -1   7       10.58       15.07      3.15 o 
  -2  -1   7       33.07       39.63      4.18 o 
  -1  -1   7       66.74       76.68      4.04 o 
   0  -1   7       24.49       28.28      5.08 o 
   1  -1   7       88.04       80.73      4.16 o 
   2  -1   7     2950.17     3107.76     46.20 o 
   3  -1   7       16.28       15.20      3.15 o 
   4  -1   7       78.18       77.90      6.27 o 
   5  -1   7      115.50      105.80      8.37 o 
   6  -1   7      376.36      405.23     17.96 o 
   7  -1   7      250.37      238.62     14.35 o 
   8  -1   7      209.84      217.62     17.34 o 
   9  -1   7       31.06       51.37     10.75 o 
  10  -1   7        2.93       12.54      7.76 o 
  -9   0   7        2.05        3.58      7.76 o 
  -8   0   7        9.59       16.13      8.96 o 
  -7   0   7        4.60        2.29      9.56 o 
  -6   0   7       11.82        6.97      3.53 o 
  -5   0   7       31.94       36.31      5.68 o 
  -4   0   7      285.67      310.22     11.33 o 
  -3   0   7       21.98       17.10      3.30 o 
  -2   0   7     7960.93     8711.79    153.22 o 
  -1   0   7        1.78        0.36      1.23 o 
   0   0   7      252.14      273.43      6.55 o 
   1   0   7       24.19       20.40      1.80 o 
   2   0   7     2359.89     2501.14     47.28 o 
   3   0   7        0.26       -1.19      2.11 o 
   4   0   7       54.30       51.67      5.02 o 
   5   0   7      106.01      103.85     13.75 o 
   6   0   7      116.04      147.89      8.47 o 
   7   0   7       32.13       33.47      5.97 o 
   8   0   7       20.12       18.47      5.30 o 
  -9   1   7       31.32       39.43     12.54 o 
  -8   1   7        2.54       12.54      8.96 o 
  -7   1   7       84.43       69.91     12.55 o 
  -6   1   7      114.80       97.56      7.29 o 
  -5   1   7      142.21      139.36      8.04 o 
  -4   1   7      476.44      498.25     10.80 o 
  -3   1   7      206.08      216.75      5.73 o 
  -2   1   7     1861.32     2053.55     52.66 o 
  -1   1   7        0.30        0.34      1.47 o 
   0   1   7        2.40        3.63      1.47 o 
   1   1   7       51.11       55.63      7.48 o 
   2   1   7      578.73      552.69     14.42 o 
   3   1   7      541.64      536.15     19.80 o 
   4   1   7     1071.25     1072.23     25.08 o 
   5   1   7        1.30        1.33      3.29 o 
   6   1   7       84.79       77.67      6.89 o 
   7   1   7      212.50      227.35     11.06 o 
   8   1   7       74.93       78.72      8.17 o 
   9   1   7       59.63       59.27      7.89 o 
  10   1   7       16.80       20.91      9.56 o 
  -9   2   7       18.52       29.27     11.35 o 
  -8   2   7        0.00        8.96      8.36 o 
  -7   2   7       22.29       22.10      8.96 o 
  -6   2   7     1405.74     1365.24     50.54 o 
  -5   2   7       30.52       26.88      7.77 o 
  -4   2   7       97.74       96.03      4.46 o 
  -3   2   7       45.15       48.57      4.75 o 
  -2   2   7     3649.86     4245.22     68.06 o 
  -1   2   7       61.33       62.34      3.57 o 
   0   2   7       58.71       70.77      3.55 o 
   1   2   7       39.28       40.67      5.50 o 
   2   2   7      485.07      447.46     11.48 o 
   3   2   7       25.99       27.48      4.08 o 
   4   2   7        9.37       15.07      1.99 o 
   5   2   7       34.69       30.91      5.68 o 
   6   2   7        1.89        2.95      3.57 o 
   7   2   7        0.48       -1.93      3.57 o 
   8   2   7      238.16      241.72     13.75 o 
   9   2   7       71.50       83.93      9.02 o 
  10   2   7       26.88       30.72      6.96 o 
  -9   3   7       92.07       91.42     16.13 o 
  -8   3   7        0.39        3.58      8.36 o 
  -7   3   7       76.60       86.64     13.74 o 
  -6   3   7     2515.18     2418.80     78.03 o 
  -5   3   7       55.72       57.78      5.86 o 
  -4   3   7       48.92       54.58      5.30 o 
  -3   3   7        8.72       10.88      2.11 o 
  -2   3   7       40.05       33.23      2.84 o 
  -1   3   7      267.37      285.68      7.29 o 
   0   3   7     2229.32     2387.41     37.00 o 
   1   3   7        0.25       -2.21      1.47 o 
   2   3   7      194.17      224.20      6.60 o 
   3   3   7       68.72       73.12      4.46 o 
   4   3   7        8.62       10.35      3.43 o 
   5   3   7      204.40      210.18     10.92 o 
   6   3   7       23.81       23.43      5.02 o 
   7   3   7       46.45       56.12      9.56 o 
   8   3   7       40.52       38.09      6.72 o 
   9   3   7       14.23       17.53     10.75 o 
  10   3   7       30.39       26.88      6.96 o 
  -8   4   7        5.17        3.58      8.36 o 
  -7   4   7        6.91       19.11      9.56 o 
  -6   4   7      901.38      892.61     39.59 o 
  -5   4   7      360.74      391.70     14.36 o 
  -4   4   7     1233.57     1228.49     28.74 o 
  -3   4   7        0.06       -2.80      2.72 o 
  -2   4   7      494.72      526.69     16.22 o 
  -1   4   7       48.81       55.20      4.98 o 
   0   4   7      460.77      490.23     10.91 o 
   1   4   7       14.33       15.77      2.51 o 
   2   4   7      254.39      243.57      7.45 o 
   3   4   7        0.01       -0.51      1.74 o 
   4   4   7       73.95       82.95      4.78 o 
   5   4   7       64.87       62.39      4.47 o 
   6   4   7        1.61        1.09      3.57 o 
   7   4   7        9.34       10.65      4.84 o 
   8   4   7       39.11       44.52     11.65 o 
   9   4   7       26.08       22.85      6.54 o 
  10   4   7      136.24      133.41     12.04 o 
  -8   5   7        1.86       22.10     10.15 o 
  -7   5   7       64.65       77.07     14.94 o 
  -6   5   7        4.66       -4.78      7.17 o 
  -5   5   7        0.00       -5.70      3.80 o 
  -4   5   7      859.33      894.83     24.06 o 
  -3   5   7       72.18       63.10      6.17 o 
  -2   5   7       24.63       30.25      4.59 o 
  -1   5   7      104.92      103.48      4.97 o 
   0   5   7        7.81        7.13      2.36 o 
   1   5   7      256.30      240.88      7.58 o 
   2   5   7       36.31       27.92      3.21 o 
   3   5   7        0.76       -1.31      1.93 o 
   4   5   7      171.47      173.12      6.94 o 
   5   5   7       75.29       70.33      5.14 o 
   6   5   7       45.71       37.04      6.34 o 
   7   5   7        5.90        4.89      4.59 o 
   8   5   7       15.07       15.53      6.11 o 
   9   5   7       28.75       20.56     11.65 o 
  10   5   7       17.36       15.55     11.05 o 
  -7   6   7        0.56        5.38      8.96 o 
  -6   6   7       79.48       57.36     13.14 o 
  -5   6   7        7.75       10.43      6.57 o 
  -4   6   7     1209.15     1236.29     39.65 o 
  -3   6   7        7.27       11.09      6.57 o 
  -2   6   7      707.31      701.27     19.81 o 
  -1   6   7        0.49        0.00      2.96 o 
   0   6   7      286.65      305.14      8.93 o 
   1   6   7       35.60       39.92      3.84 o 
   2   6   7        1.60        4.33      2.36 o 
   3   6   7       20.24       18.29      3.21 o 
   4   6   7      169.33      177.85      7.56 o 
   5   6   7        0.65       -1.46      2.53 o 
   6   6   7      265.20      263.31      9.76 o 
   7   6   7       37.50       40.32      8.06 o 
   8   6   7        0.74        1.59      5.02 o 
   9   6   7        2.87       -1.39      4.86 o 
  -6   7   7       14.45       13.96     12.24 o 
  -5   7   7       35.53       45.48      7.60 o 
  -4   7   7        1.56        2.73      5.38 o 
  -3   7   7      132.14      143.71     15.84 o 
  -2   7   7      101.94      110.95     16.13 o 
  -1   7   7       33.66       33.18      5.44 o 
   0   7   7      173.89      177.30      9.27 o 
   1   7   7       72.90       67.93      5.03 o 
   2   7   7       16.88       14.89      3.14 o 
   3   7   7       21.52       22.84      3.86 o 
   4   7   7        1.06       -3.55      2.36 o 
   5   7   7        0.04       -3.64      2.43 o 
   6   7   7        0.02       -3.31      3.88 o 
   7   7   7        0.17       -4.30      4.78 o 
   8   7   7        9.36        1.19      4.97 o 
   9   7   7       68.98       82.91     10.54 o 
  -5   8   7        0.18       -5.02      5.27 o 
  -4   8   7       58.70       57.94     13.44 o 
  -3   8   7        1.45        6.52      5.38 o 
  -2   8   7        9.41        7.71      4.59 o 
  -1   8   7       47.64       55.47     10.45 o 
   0   8   7       75.41       65.65     11.65 o 
   1   8   7       13.38       15.81      5.67 o 
   2   8   7       78.29       72.70      5.87 o 
   3   8   7        0.74       -1.93      2.86 o 
   4   8   7        5.91        4.26      3.07 o 
   5   8   7        3.51        2.99      3.33 o 
   6   8   7       37.59       29.47      5.26 o 
   7   8   7       12.84        6.66     14.34 o 
   8   8   7        8.77        6.26      6.03 o 
  -4   9   7       13.45        5.67      5.87 o 
  -3   9   7      132.22      156.23     11.99 o 
  -2   9   7        2.01        3.23      5.17 o 
  -1   9   7       45.13       57.39     13.14 o 
   0   9   7       65.91       70.19     11.05 o 
   1   9   7        5.69        3.64      4.42 o 
   2   9   7        0.23       -0.56      4.48 o 
   3   9   7        1.61        6.34      3.86 o 
   4   9   7        6.73        1.48      3.73 o 
   5   9   7        4.25        2.73      3.77 o 
   6   9   7        3.99        4.07      3.86 o 
   7   9   7        4.92        7.85      6.57 o 
  -2  10   7      107.58      122.16     13.15 o 
  -1  10   7        2.59        1.79      5.02 o 
   0  10   7       30.16       29.46      6.72 o 
   1  10   7        4.32        2.60      4.84 o 
   2  10   7       38.32       31.01      6.54 o 
   3  10   7       17.13       21.81      9.26 o 
   4  10   7        1.25        2.07      3.88 o 
   5  10   7        0.53        5.36      4.78 o 
  -4  -9   8        0.81        5.07      6.11 o 
  -3  -9   8        0.70       -3.56      5.02 o 
  -2  -9   8        0.39        2.60      5.67 o 
  -1  -9   8        4.94        2.99      6.57 o 
   0  -9   8       64.09       63.93      7.81 o 
   1  -9   8        2.02        3.53      4.86 o 
   2  -9   8       48.29       55.60     11.35 o 
   3  -9   8       80.24       57.36     12.55 o 
  -6  -8   8       37.22       52.55      9.50 o 
  -5  -8   8        8.87       10.48     14.63 o 
  -4  -8   8       14.26       13.90      6.57 o 
  -3  -8   8        1.63       -0.60      4.59 o 
  -2  -8   8        0.53        2.99      7.17 o 
  -1  -8   8        2.37       -1.29      4.00 o 
   0  -8   8       28.24       24.18      5.69 o 
   1  -8   8       18.54       16.10      5.27 o 
   2  -8   8       44.06       37.99      6.46 o 
   3  -8   8       12.24        6.57      7.76 o 
   4  -8   8       62.81       40.62     10.75 o 
   5  -8   8        5.29        5.38      8.36 o 
  -7  -7   8       26.54       31.05      8.65 o 
  -6  -7   8        4.65        5.38      6.11 o 
  -5  -7   8       15.29       12.54      6.34 o 
  -4  -7   8        6.83       -0.27      4.59 o 
  -3  -7   8        0.54       -1.79      4.22 o 
  -2  -7   8       25.98       23.77      5.69 o 
  -1  -7   8       13.65       22.29      5.30 o 
   0  -7   8       50.97       55.30      5.40 o 
   1  -7   8       24.28       28.30      6.27 o 
   2  -7   8       51.37       31.12      6.27 o 
   3  -7   8        1.26        0.60      7.17 o 
   4  -7   8       12.68        4.18      7.76 o 
   5  -7   8       41.81       42.41     10.75 o 
   6  -7   8        7.83        3.58      8.36 o 
  -8  -6   8       50.24       55.90      9.86 o 
  -7  -6   8        0.95       -3.63      5.27 o 
  -6  -6   8        4.43       -0.70      4.84 o 
  -5  -6   8        5.75        4.52      5.27 o 
  -4  -6   8        1.14        6.49      4.84 o 
  -3  -6   8        0.52       -2.18      3.57 o 
  -2  -6   8        1.41        3.55      3.57 o 
  -1  -6   8       28.63       27.02      3.76 o 
   0  -6   8        1.45        1.00      2.76 o 
   1  -6   8       13.84       12.37      5.39 o 
   2  -6   8      392.60      424.51     11.74 o 
   3  -6   8        7.91        8.96      6.57 o 
   4  -6   8        0.74        5.38      5.97 o 
   5  -6   8       18.99       28.67      9.56 o 
   6  -6   8      347.65      391.79     24.52 o 
   7  -6   8        3.92        9.56      8.36 o 
  -8  -5   8        7.88       15.78      7.14 o 
  -7  -5   8       15.12       11.05      6.34 o 
  -6  -5   8        3.74        3.49      5.27 o 
  -5  -5   8       17.57       15.86      7.77 o 
  -4  -5   8       29.82       19.72      6.87 o 
  -3  -5   8       89.59       82.82      9.86 o 
  -2  -5   8       10.98        7.47      3.80 o 
  -1  -5   8        0.22       -0.82      2.73 o 
   0  -5   8        1.22        5.51      2.51 o 
   1  -5   8      141.33      154.47      6.07 o 
   2  -5   8        0.00        0.42      2.35 o 
   3  -5   8      270.14      277.18      8.81 o 
   4  -5   8       85.14       95.61     12.55 o 
   5  -5   8      105.30       95.01     13.15 o 
   6  -5   8      113.69      144.61     16.13 o 
   7  -5   8        3.50        4.18      7.17 o 
   8  -5   8      108.05      125.48     16.13 o 
  -9  -4   8       40.74       47.18      9.26 o 
  -8  -4   8      177.62      210.89     18.53 o 
  -7  -4   8       16.54       11.95      5.91 o 
  -6  -4   8       27.44       31.67      6.76 o 
  -5  -4   8       16.26        9.46      5.02 o 
  -4  -4   8      248.45      254.11     12.05 o 
  -3  -4   8        1.64        1.79      2.96 o 
  -2  -4   8      456.79      525.25     16.30 o 
  -1  -4   8        0.02       -2.61      1.74 o 
   0  -4   8        0.23       -0.08      1.65 o 
   1  -4   8       36.95       34.34      3.32 o 
   2  -4   8      190.02      199.86      6.65 o 
   3  -4   8       29.82       30.26      4.46 o 
   4  -4   8      933.54      987.52     35.72 o 
   5  -4   8       69.15       81.86     11.35 o 
   6  -4   8     1106.82     1101.81     42.63 o 
   7  -4   8       14.19       11.35      7.77 o 
   8  -4   8      175.55      196.05     19.72 o 
   9  -4   8       25.97       31.06     10.75 o 
  -9  -3   8        4.28       -0.60      7.17 o 
  -8  -3   8        0.17        5.38      7.17 o 
  -7  -3   8       21.06       20.91      8.36 o 
  -6  -3   8        2.03       -2.99      4.78 o 
  -5  -3   8        3.39        1.79      4.78 o 
  -4  -3   8       80.49       75.29      9.56 o 
  -3  -3   8      186.99      197.74     14.35 o 
  -2  -3   8        1.84        1.49      2.53 o 
  -1  -3   8        0.02        0.84      1.65 o 
   0  -3   8     1204.49     1372.45     23.37 o 
   1  -3   8       11.48        8.91      2.01 o 
   2  -3   8      493.80      482.89     10.64 o 
   3  -3   8        7.26        9.66      2.17 o 
   4  -3   8      441.53      454.87     16.47 o 
   5  -3   8      165.52      189.13      9.04 o 
   6  -3   8     1126.69     1211.59     45.05 o 
   7  -3   8        1.44        5.38      7.17 o 
   8  -3   8      211.04      248.10     19.73 o 
   9  -3   8       41.45       57.95     12.54 o 
  -9  -2   8        2.07        2.59      5.60 o 
  -8  -2   8       54.31       59.49      8.59 o 
  -7  -2   8       27.13       32.45      6.60 o 
  -6  -2   8       87.82       93.58     14.64 o 
  -5  -2   8       31.36       42.53     10.16 o 
  -4  -2   8       96.83       99.56      8.67 o 
  -3  -2   8       11.42        9.03      4.18 o 
  -2  -2   8      763.57      785.07     28.23 o 
  -1  -2   8        0.06        1.74      1.37 o 
   0  -2   8      280.11      245.41      6.64 o 
   1  -2   8       70.87       76.78      6.12 o 
   2  -2   8      589.90      730.17     13.74 o 
   3  -2   8       18.32       17.48      4.26 o 
   4  -2   8     1309.38     1335.46     29.49 o 
   5  -2   8        2.46        1.39      3.15 o 
   6  -2   8      103.49      109.00      7.73 o 
   7  -2   8      319.92      358.92     22.13 o 
   8  -2   8      102.00       99.79     14.34 o 
   9  -2   8        5.42        2.99      7.17 o 
  -9  -1   8        0.20       -5.97      7.76 o 
  -8  -1   8       37.42       48.76      7.89 o 
  -7  -1   8      181.66      171.32     16.14 o 
  -6  -1   8      102.44      100.15      8.42 o 
  -5  -1   8      118.44      128.59     22.41 o 
  -4  -1   8      198.19      204.67      9.62 o 
  -3  -1   8       21.82       29.34      4.22 o 
  -2  -1   8        7.28        5.86      2.29 o 
  -1  -1   8       80.06       95.11      3.61 o 
   0  -1   8     1298.44     1344.75     39.27 o 
   1  -1   8        0.01       -2.24      1.79 o 
   2  -1   8     3353.51     3656.37     54.04 o 
   3  -1   8       56.01       51.61      4.74 o 
   4  -1   8      342.05      355.10     12.08 o 
   5  -1   8      332.66      331.81     12.08 o 
   6  -1   8       91.48      106.37      8.96 o 
   7  -1   8      193.88      189.52     13.15 o 
   8  -1   8      470.89      456.11     25.74 o 
   9  -1   8       19.09       35.24     10.15 o 
  10  -1   8        5.79       20.31      9.56 o 
  -9   0   8        1.52       10.15     10.15 o 
  -8   0   8       28.61       26.28     10.75 o 
  -7   0   8       20.62       19.71      4.97 o 
  -6   0   8      571.27      522.79     17.66 o 
  -5   0   8        2.99        0.00      2.87 o 
  -4   0   8      557.28      573.46     16.98 o 
  -3   0   8      114.01      112.70      6.72 o 
  -2   0   8      381.05      433.83     12.87 o 
  -1   0   8        0.41       -0.22      1.29 o 
   0   0   8      682.12      721.39     13.40 o 
   1   0   8        7.89        8.64      1.65 o 
   2   0   8      190.26      164.60      7.15 o 
   3   0   8       46.36       52.91      5.38 o 
   4   0   8     1732.04     1907.83     39.70 o 
   5   0   8       19.92       23.72      8.06 o 
   6   0   8        2.84        4.11      3.30 o 
   7   0   8       21.30       24.51      5.02 o 
   8   0   8      118.95      132.19     11.35 o 
  -9   1   8       61.14       68.70     14.94 o 
  -8   1   8      119.58       99.20     15.54 o 
  -7   1   8       80.28       86.64     13.74 o 
  -6   1   8        6.77        3.02      3.86 o 
  -5   1   8      371.24      341.54     12.94 o 
  -4   1   8       21.68       25.75      3.86 o 
  -3   1   8        7.56        8.74      2.02 o 
  -2   1   8      122.98      117.38      5.17 o 
  -1   1   8        3.12        1.78      1.65 o 
   0   1   8        3.89        4.50      1.82 o 
   1   1   8      314.35      338.12      8.05 o 
   2   1   8       68.58       72.03      3.21 o 
   3   1   8      227.85      244.85     14.36 o 
   4   1   8      569.71      609.04     17.69 o 
   5   1   8        0.21       -2.80      2.72 o 
   6   1   8        8.59        9.03      8.66 o 
   7   1   8      119.82      118.07     14.94 o 
   8   1   8      104.87      116.14     20.62 o 
   9   1   8       66.93       69.82      8.59 o 
  10   1   8       49.31       69.30     14.34 o 
  -9   2   8        1.37       -2.99      8.96 o 
  -8   2   8      136.02      139.84     17.93 o 
  -7   2   8        4.05       -1.79      5.97 o 
  -6   2   8      203.95      211.65     17.94 o 
  -5   2   8        5.82        2.39      5.97 o 
  -4   2   8        2.32        1.15      2.53 o 
  -3   2   8        1.87        2.27      1.59 o 
  -2   2   8      223.87      253.91      7.42 o 
  -1   2   8       14.76       15.40      2.43 o 
   0   2   8     7091.64     7968.42    113.66 o 
   1   2   8      159.64      164.79      5.40 o 
   2   2   8       21.31       21.76      2.43 o 
   3   2   8        0.01        1.64      1.46 o 
   4   2   8      711.48      818.12     35.42 o 
   5   2   8        1.25       -3.80      2.53 o 
   6   2   8       55.75       44.68      6.27 o 
   7   2   8       25.90       34.35     11.95 o 
   8   2   8        3.78        5.67      5.67 o 
   9   2   8        8.39       13.27      5.60 o 
  10   2   8        1.02        5.85      5.27 o 
  -9   3   8       38.46       52.57     14.34 o 
  -8   3   8        0.10       -4.78      7.17 o 
  -7   3   8       23.58       28.67     10.15 o 
  -6   3   8      201.18      214.04     17.94 o 
  -5   3   8        6.36        2.39      6.57 o 
  -4   3   8      177.73      184.49      8.41 o 
  -3   3   8        3.40        2.43      1.70 o 
  -2   3   8     1042.93     1104.90     29.55 o 
  -1   3   8       15.62       16.85      2.36 o 
   0   3   8     2227.42     2363.67     37.18 o 
   1   3   8        8.67       12.42      3.77 o 
   2   3   8        0.38       -0.26      1.91 o 
   3   3   8       34.81       30.23      3.60 o 
   4   3   8       43.32       47.52      3.54 o 
   5   3   8      144.39      143.95      8.66 o 
   6   3   8      214.51      213.70     10.97 o 
   7   3   8        5.59       12.54      4.84 o 
   8   3   8        0.73       -2.19      3.73 o 
   9   3   8       40.62       41.76      7.57 o 
  10   3   8       21.45       26.07      7.14 o 
  -8   4   8        0.00       -8.96      7.17 o 
  -7   4   8       13.98       17.32     10.15 o 
  -6   4   8      170.13      145.25     16.74 o 
  -5   4   8       84.16      107.56     14.34 o 
  -4   4   8     2526.76     2634.32     53.63 o 
  -3   4   8       17.94       15.67      3.86 o 
  -2   4   8       73.83       58.57      3.91 o 
  -1   4   8       14.03       18.47      2.59 o 
   0   4   8     1278.14     1413.49     25.87 o 
   1   4   8        9.09       11.28      2.51 o 
   2   4   8       14.30       16.41      2.72 o 
   3   4   8       66.49       70.24      4.40 o 
   4   4   8        0.86        1.30      2.01 o 
   5   4   8        1.08       -1.98      2.72 o 
   6   4   8       11.00       12.67      4.84 o 
   7   4   8       13.75        6.94      4.78 o 
   8   4   8       65.88       58.00      8.03 o 
   9   4   8        0.14        2.14      5.02 o 
  10   4   8       56.99       49.79      8.84 o 
  -8   5   8        0.26       -0.60     10.15 o 
  -7   5   8       18.40       23.30     11.35 o 
  -6   5   8        0.30       -2.99      5.97 o 
  -5   5   8       15.35       19.11      8.96 o 
  -4   5   8     3094.67     3388.89     67.71 o 
  -3   5   8       34.62       38.09      5.41 o 
  -2   5   8       38.03       34.00      6.87 o 
  -1   5   8       76.87       76.28      8.97 o 
   0   5   8        3.37        4.93      2.57 o 
   1   5   8      183.40      164.83      6.39 o 
   2   5   8      264.94      290.60      8.75 o 
   3   5   8       25.68       33.22      3.67 o 
   4   5   8       46.64       40.43      4.12 o 
   5   5   8       17.58       17.38      4.38 o 
   6   5   8        0.56       -1.79      3.57 o 
   7   5   8        6.10       -1.41      8.96 o 
   8   5   8        4.62        2.17      4.59 o 
   9   5   8       38.71       33.35      7.60 o 
  -7   6   8        0.11       -4.18      7.76 o 
  -6   6   8        0.09        0.00      7.17 o 
  -5   6   8        0.41        7.96      8.36 o 
  -4   6   8      825.79      857.21     24.48 o 
  -3   6   8      260.69      303.52     13.08 o 
  -2   6   8     1301.24     1312.03     51.12 o 
  -1   6   8        5.60        9.56      5.38 o 
   0   6   8      128.81      136.30      6.90 o 
   1   6   8       44.22       45.86      4.12 o 
   2   6   8       40.59       38.93      3.99 o 
   3   6   8        2.75        6.21      2.81 o 
   4   6   8       96.24       97.12      6.15 o 
   5   6   8        0.26       -4.07      2.72 o 
   6   6   8       27.57       32.77     12.54 o 
   7   6   8        6.12        7.76      5.07 o 
   8   6   8        1.88       -2.09      7.47 o 
   9   6   8        3.68       10.15      8.66 o 
  -6   7   8        0.65        2.39      8.96 o 
  -5   7   8       12.40       16.25      6.29 o 
  -4   7   8        7.99       14.63      8.66 o 
  -3   7   8       22.49       35.59      7.77 o 
  -2   7   8      215.80      220.50     11.48 o 
  -1   7   8       19.93       24.75      5.27 o 
   0   7   8       43.32       45.18      6.11 o 
   1   7   8       36.24       33.63      4.11 o 
   2   7   8        4.35        1.38      2.63 o 
   3   7   8       27.95       26.34      4.01 o 
   4   7   8        0.00       -3.27      3.03 o 
   5   7   8        3.96        2.64      3.04 o 
   6   7   8       15.00       11.84      5.69 o 
   7   7   8        2.85       -0.83      4.73 o 
   8   7   8        1.07       -0.49      4.84 o 
  -5   8   8        2.56        2.62      5.44 o 
  -4   8   8       31.52       34.14     12.54 o 
  -3   8   8        1.78       -0.71      7.17 o 
  -2   8   8      328.93      301.62     13.88 o 
  -1   8   8        0.12       -2.56      4.30 o 
   0   8   8      470.49      502.71     17.76 o 
   1   8   8        4.50        0.07      4.78 o 
   2   8   8      131.46      122.37     10.60 o 
   3   8   8        9.94        4.77      3.24 o 
   4   8   8        0.18       -1.90      2.81 o 
   5   8   8        3.05        3.84      3.49 o 
   6   8   8       40.50       31.73      7.18 o 
   7   8   8        0.40       -2.25      4.42 o 
   8   8   8       45.91       51.68     11.35 o 
  -4   9   8       14.75       15.01      6.72 o 
  -3   9   8       93.35      107.05     10.29 o 
  -2   9   8        0.43       -2.70      4.84 o 
  -1   9   8       82.41       91.06     12.25 o 
   0   9   8       83.38       69.68     19.72 o 
   1   9   8       10.52       17.62      5.49 o 
   2   9   8        2.01        3.87      4.42 o 
   3   9   8        1.26       -1.62      2.94 o 
   4   9   8        0.44        1.32      3.35 o 
   5   9   8        1.49        1.90      3.61 o 
   6   9   8        1.13       -1.35      4.73 o 
  -2  10   8       29.93       31.74     10.45 o 
  -1  10   8        1.18        2.75      4.84 o 
   0  10   8        4.93       -2.69      4.65 o 
   1  10   8       11.04        8.08      5.17 o 
   2  10   8       63.52       77.23      8.65 o 
   3  10   8        8.93        9.37      5.27 o 
   4  10   8       33.93       32.69      5.53 o 
   5  10   8        0.84        2.07      3.96 o 
  -3  -9   9        0.10        0.33      5.60 o 
  -2  -9   9        1.20       -1.74      5.17 o 
  -1  -9   9       10.76        3.58      7.17 o 
   0  -9   9        0.79        2.99      6.57 o 
   1  -9   9        3.40       -3.09      9.26 o 
   2  -9   9        0.10       -4.18      8.36 o 
  -5  -8   9       11.39        0.39      9.86 o 
  -4  -8   9       64.75       59.64      8.84 o 
  -3  -8   9        9.50        8.06      5.49 o 
  -2  -8   9       65.70       50.16      7.74 o 
  -1  -8   9        7.86        6.26      5.27 o 
   0  -8   9       47.60       43.91      8.66 o 
   1  -8   9        0.04       -2.23      3.86 o 
   2  -8   9        7.14       10.75      7.76 o 
   3  -8   9        0.39        3.58      7.76 o 
   4  -8   9       23.81       33.45     10.75 o 
  -6  -7   9       33.54       52.71      9.26 o 
  -5  -7   9        0.45       -1.67      8.96 o 
  -4  -7   9       18.49       17.16      6.29 o 
  -3  -7   9        3.03       -1.79      4.65 o 
  -2  -7   9       13.14       11.21      8.66 o 
  -1  -7   9        7.36       12.92      6.27 o 
   0  -7   9        9.92        8.98      3.60 o 
   1  -7   9       22.60       13.81      3.71 o 
   2  -7   9       98.46       92.02     11.95 o 
   3  -7   9        4.36       -2.39      6.57 o 
   4  -7   9       58.74       54.37     10.75 o 
   5  -7   9       52.71       51.38     11.35 o 
   6  -7   9       10.16       21.50     10.15 o 
  -7  -6   9       24.67       29.85      8.23 o 
  -6  -6   9       23.49       20.83      6.96 o 
  -5  -6   9        3.41        1.72      8.06 o 
  -4  -6   9      209.65      240.58     22.72 o 
  -3  -6   9       20.12       18.20      5.87 o 
  -2  -6   9        1.31       -4.72      3.15 o 
  -1  -6   9        3.24        5.67      4.16 o 
   0  -6   9        0.16       -0.46      3.13 o 
   1  -6   9        0.55        2.76      4.31 o 
   2  -6   9       47.33       47.49      4.75 o 
   3  -6   9       21.03       17.32      7.17 o 
   4  -6   9        0.14       11.35      7.17 o 
   5  -6   9       19.40       26.88      8.96 o 
   6  -6   9       61.91       52.57     11.35 o 
   7  -6   9        2.91        3.58      7.76 o 
  -8  -5   9        6.31        5.86      6.60 o 
  -7  -5   9        4.00        0.24      5.69 o 
  -6  -5   9       14.22       14.51      6.54 o 
  -5  -5   9        0.32       -4.00      4.84 o 
  -4  -5   9       39.57       48.36     14.34 o 
  -3  -5   9       29.42       27.72      5.44 o 
  -2  -5   9      165.75      166.11     14.35 o 
  -1  -5   9       16.73       13.74      4.42 o 
   0  -5   9      168.71      184.01      6.94 o 
   1  -5   9       13.45       17.05      4.02 o 
   2  -5   9      203.38      205.64      7.44 o 
   3  -5   9        8.89       10.45      5.08 o 
   4  -5   9       79.35       73.49     11.35 o 
   5  -5   9        1.65       -1.79      5.97 o 
   6  -5   9        1.77        9.56      7.17 o 
   7  -5   9        0.04        1.79      7.17 o 
   8  -5   9        0.07        1.79      7.76 o 
  -8  -4   9      224.73      288.15     22.12 o 
  -7  -4   9       83.94       96.87     16.73 o 
  -6  -4   9      127.69      121.75     11.35 o 
  -5  -4   9        3.71       -4.12      4.16 o 
  -4  -4   9        3.72       -2.77      7.17 o 
  -3  -4   9        0.70       -1.19      3.15 o 
  -2  -4   9       38.77       35.41      5.07 o 
  -1  -4   9        0.24       -0.92      2.01 o 
   0  -4   9       30.04       41.04      7.00 o 
   1  -4   9       25.54       29.14      3.21 o 
   2  -4   9       40.92       46.60      3.76 o 
   3  -4   9       11.08        9.84      3.57 o 
   4  -4   9      555.92      609.16     17.65 o 
   5  -4   9        4.04       -1.79      5.97 o 
   6  -4   9       59.72       50.78     10.75 o 
   7  -4   9       15.48       13.14      8.36 o 
   8  -4   9      114.03       75.29     13.15 o 
  -9  -3   9        0.07       -2.99      7.17 o 
  -8  -3   9        1.15       12.54      8.96 o 
  -7  -3   9        8.31        7.17      7.17 o 
  -6  -3   9       28.10       32.85      8.96 o 
  -5  -3   9       17.05       21.50      7.77 o 
  -4  -3   9      278.59      253.04     16.75 o 
  -3  -3   9      113.26      129.14     10.46 o 
  -2  -3   9       71.99       73.39      8.96 o 
  -1  -3   9       59.95       55.72      3.70 o 
   0  -3   9       11.51        8.99      2.28 o 
   1  -3   9        0.64        0.92      1.65 o 
   2  -3   9        0.40        6.26      3.02 o 
   3  -3   9        0.52       -3.15      2.29 o 
   4  -3   9       30.18       22.60      4.16 o 
   5  -3   9        8.59       -0.90      9.26 o 
   6  -3   9      205.38      196.10     16.14 o 
   7  -3   9      100.30      122.50     15.54 o 
   8  -3   9        6.53       17.32      8.36 o 
   9  -3   9       23.05       34.05     11.35 o 
  -9  -2   9        5.70        2.76      6.54 o 
  -8  -2   9       33.68       30.36      7.03 o 
  -7  -2   9       41.40       45.38     11.65 o 
  -6  -2   9      173.00      177.14     10.89 o 
  -5  -2   9       25.92       22.66      5.17 o 
  -4  -2   9        1.21        0.12      2.98 o 
  -3  -2   9        9.66        6.85      3.15 o 
  -2  -2   9      379.12      368.88     17.96 o 
  -1  -2   9        0.33       -0.11      1.37 o 
   0  -2   9       92.35      118.14      4.65 o 
   1  -2   9       26.62       30.86      2.86 o 
   2  -2   9       84.04       91.18      4.17 o 
   3  -2   9        3.20        1.29      2.72 o 
   4  -2   9       26.54       30.97      4.30 o 
   5  -2   9        6.95        6.61      3.43 o 
   6  -2   9      612.20      637.83     22.47 o 
   7  -2   9       39.66       49.58     10.16 o 
   8  -2   9      246.04      237.97     19.13 o 
   9  -2   9        2.89       20.90      9.56 o 
  -9  -1   9        0.45       -9.86      6.57 o 
  -8  -1   9       26.37       18.02      6.17 o 
  -7  -1   9      136.87      146.07     11.06 o 
  -6  -1   9        0.04       -0.77      3.57 o 
  -5  -1   9       23.65       20.41      4.84 o 
  -4  -1   9       12.27       18.39      4.30 o 
  -3  -1   9       14.00       13.49      3.57 o 
  -2  -1   9       49.06       52.20      4.84 o 
  -1  -1   9       79.03       87.81      3.61 o 
   0  -1   9        0.64        1.19      2.99 o 
   1  -1   9        4.28        1.73      1.87 o 
   2  -1   9     1629.46     1875.45     29.65 o 
   3  -1   9       80.75       84.20      6.03 o 
   4  -1   9      164.66      157.97      7.90 o 
   5  -1   9       57.17       58.93      6.03 o 
   6  -1   9      127.51      111.17     10.16 o 
   7  -1   9      199.45      194.90     13.75 o 
   8  -1   9      506.14      532.19     28.14 o 
   9  -1   9        1.25        8.96      7.17 o 
  10  -1   9       35.20       40.62     11.35 o 
  -9   0   9        6.19        9.56      9.56 o 
  -8   0   9        7.80        7.76      8.36 o 
  -7   0   9        6.10        5.86      4.42 o 
  -6   0   9       25.46       18.76      5.02 o 
  -5   0   9       10.19        9.82      3.53 o 
  -4   0   9        1.79       -0.51      2.53 o 
  -3   0   9       21.79       26.81      4.42 o 
  -2   0   9     1127.85     1134.24     25.94 o 
  -1   0   9        8.63        9.00      1.84 o 
   0   0   9     1304.22     1249.23     21.24 o 
   1   0   9       12.52       15.10      2.50 o 
   2   0   9       65.03       49.71      2.99 o 
   3   0   9       21.44       16.82      3.73 o 
   4   0   9        8.38        6.01      3.30 o 
   5   0   9       16.93       19.58      4.30 o 
   6   0   9      222.13      222.46     10.90 o 
   7   0   9        0.77        5.17      4.16 o 
   8   0   9        1.08        6.86      4.73 o 
  -9   1   9        1.42        9.56     10.15 o 
  -8   1   9       19.88       23.30     10.75 o 
  -7   1   9       12.91       15.53      8.96 o 
  -6   1   9      142.47      144.05     16.14 o 
  -5   1   9      156.69      153.15     32.28 o 
  -4   1   9      378.67      396.93     13.80 o 
  -3   1   9       20.92       22.08      7.47 o 
  -2   1   9      507.72      538.00     11.26 o 
  -1   1   9        2.33        0.14      1.58 o 
   0   1   9        0.40       -1.00      1.72 o 
   1   1   9      249.01      275.54      7.20 o 
   2   1   9      351.18      365.37      8.26 o 
   3   1   9        6.14        6.85      3.15 o 
   4   1   9     1260.76     1219.92     28.69 o 
   5   1   9       33.40       42.77     13.14 o 
   6   1   9      138.48      135.02      8.76 o 
   7   1   9      134.94      114.65      9.18 o 
   8   1   9       39.44       49.14      7.17 o 
   9   1   9       46.67       30.71      6.73 o 
  10   1   9       52.68       69.30     14.93 o 
  -9   2   9        2.27       14.33     10.15 o 
  -8   2   9        6.37       -2.99      7.17 o 
  -7   2   9        9.96       12.54      8.96 o 
  -6   2   9      409.48      397.99     24.54 o 
  -5   2   9       14.19        8.36      7.17 o 
  -4   2   9     1070.64     1047.49     25.83 o 
  -3   2   9        3.26       -2.59      3.58 o 
  -2   2   9     1198.77     1354.91     26.48 o 
  -1   2   9       27.17       28.77      4.39 o 
   0   2   9       62.98       71.40      4.58 o 
   1   2   9       18.53       15.65      3.12 o 
   2   2   9      571.45      614.33     12.69 o 
   3   2   9        4.49        5.82      2.36 o 
   4   2   9        5.20        3.07      2.87 o 
   5   2   9        0.93        5.59      3.57 o 
   6   2   9      273.48      287.05     12.60 o 
   7   2   9       11.97       13.17      4.73 o 
   8   2   9       15.14        9.93      5.02 o 
   9   2   9        0.31       -4.75      4.42 o 
  10   2   9       21.26       19.90      6.54 o 
  -8   3   9      113.62       95.01     16.13 o 
  -7   3   9       46.96       48.99     12.55 o 
  -6   3   9      277.49      252.38     19.74 o 
  -5   3   9       36.77       21.51      8.96 o 
  -4   3   9        1.40        7.17      5.38 o 
  -3   3   9        0.62        0.41      1.88 o 
  -2   3   9       88.57      106.54      8.41 o 
  -1   3   9       66.31       74.38      5.57 o 
   0   3   9      115.15      118.00      5.72 o 
   1   3   9       43.93       45.74      3.76 o 
   2   3   9        1.26       -0.56      1.65 o 
   3   3   9      201.18      206.63      6.85 o 
   4   3   9        3.24        2.69      2.96 o 
   5   3   9       14.02       14.71      4.78 o 
   6   3   9       16.07       16.57      4.84 o 
   7   3   9        0.13       -2.04      3.57 o 
   8   3   9        0.04        0.57      4.42 o 
   9   3   9       12.18        6.94      5.44 o 
  10   3   9        9.24       18.59      6.72 o 
  -8   4   9        4.80       12.54     10.75 o 
  -7   4   9        2.28       12.54      8.96 o 
  -6   4   9      340.98      376.27     25.12 o 
  -5   4   9        5.33       13.74      8.36 o 
  -4   4   9      237.05      256.55     19.14 o 
  -3   4   9        0.04       -4.93      3.28 o 
  -2   4   9        7.43        9.58      2.43 o 
  -1   4   9       15.92       17.88      2.63 o 
   0   4   9       92.31       87.40      6.16 o 
   1   4   9      141.40      152.89      6.09 o 
   2   4   9     1296.04     1352.64     24.33 o 
   3   4   9       63.02       64.10     10.81 o 
   4   4   9       38.06       42.25      3.91 o 
   5   4   9        3.87        5.97      3.80 o 
   6   4   9      146.80      172.98     10.76 o 
   7   4   9        0.72       -0.38      4.00 o 
   8   4   9       45.27       57.55      8.96 o 
   9   4   9        6.08        8.29      6.27 o 
  10   4   9        4.78       -1.19      5.49 o 
  -7   5   9        9.43       16.13     10.75 o 
  -6   5   9        0.09       -2.39      6.57 o 
  -5   5   9        1.07        4.78      7.17 o 
  -4   5   9      698.53      759.78     22.03 o 
  -3   5   9      181.90      166.84      9.34 o 
  -2   5   9      196.26      208.61      9.77 o 
  -1   5   9      305.69      317.19      9.10 o 
   0   5   9      361.21      364.77      9.97 o 
   1   5   9       24.05       22.21      4.25 o 
   2   5   9      865.70      869.48     17.88 o 
   3   5   9        1.51        3.14      2.28 o 
   4   5   9        4.46        8.34      2.67 o 
   5   5   9        0.08       -6.25      4.18 o 
   6   5   9        3.68        0.30      4.48 o 
   7   5   9        6.27       -1.19      4.00 o 
   8   5   9       28.20       33.22      7.18 o 
   9   5   9        4.49        0.52      5.02 o 
  -7   6   9        3.23        0.00      8.96 o 
  -6   6   9        1.08       -1.19      7.17 o 
  -5   6   9        0.02        0.00      7.17 o 
  -4   6   9      172.62      171.56     10.60 o 
  -3   6   9      112.24      118.95      8.84 o 
  -2   6   9     1344.93     1375.21     32.97 o 
  -1   6   9        8.69       13.68      4.16 o 
   0   6   9       34.32       37.72      3.87 o 
   1   6   9       20.34       18.26      5.01 o 
   2   6   9      117.13      119.82      7.53 o 
   3   6   9        0.01       -3.42      2.28 o 
   4   6   9        6.45        4.86      3.12 o 
   5   6   9       15.78       18.23      5.27 o 
   6   6   9        5.99        4.21      5.67 o 
   7   6   9        1.01        1.63      4.42 o 
   8   6   9        4.35        7.37      5.69 o 
   9   6   9        3.41        3.58      5.73 o 
  -6   7   9        0.00       10.15     10.15 o 
  -5   7   9       26.65       39.42     12.54 o 
  -4   7   9        1.40        3.88      5.38 o 
  -3   7   9        7.60        8.96      5.44 o 
  -2   7   9     1527.67     1580.14     37.68 o 
  -1   7   9      169.64      176.43      9.87 o 
   0   7   9       40.99       45.91      6.57 o 
   1   7   9       64.07       61.97      7.99 o 
   2   7   9        0.13       -1.41      2.63 o 
   3   7   9        7.09        5.09      3.07 o 
   4   7   9       19.97       20.21      4.12 o 
   5   7   9       17.96       15.76      5.44 o 
   6   7   9        2.48       -8.64      5.97 o 
   7   7   9        0.88       -3.25      4.73 o 
   8   7   9        0.00       -2.79      5.02 o 
  -5   8   9        0.76        5.38      9.56 o 
  -4   8   9        0.13       -5.70      4.59 o 
  -3   8   9       11.13       16.54      6.03 o 
  -2   8   9      121.79      106.34     14.64 o 
  -1   8   9       85.65       95.38      8.84 o 
   0   8   9      444.72      450.51     16.49 o 
   1   8   9        0.96        2.45      4.00 o 
   2   8   9       11.98        8.42      3.49 o 
   3   8   9        7.51        9.26      3.60 o 
   4   8   9        5.79        3.04      3.20 o 
   5   8   9        0.35        2.39      4.59 o 
   6   8   9       12.83       11.67      5.87 o 
   7   8   9        0.00        1.10      5.30 o 
  -3   9   9       46.69       58.13     20.01 o 
  -2   9   9       12.15       14.68      5.87 o 
  -1   9   9       15.05       23.73      6.29 o 
   0   9   9       18.03       16.95      5.44 o 
   1   9   9       16.02       14.71      6.27 o 
   2   9   9        5.41        4.69      4.78 o 
   3   9   9        0.43       -1.26      3.21 o 
   4   9   9        0.23       -0.58      3.60 o 
   5   9   9        0.03        2.89      4.86 o 
   6   9   9        1.15        4.03     10.45 o 
  -1  10   9        0.41        3.54      5.44 o 
   0  10   9       26.51       28.59      8.06 o 
   1  10   9        3.72        2.99      5.07 o 
   2  10   9      165.67      173.33     16.14 o 
   3  10   9        3.16        2.29      4.84 o 
   4  10   9       20.89       31.09      5.35 o 
  -2  -9  10        6.80       -3.46      5.17 o 
  -1  -9  10        0.25       -5.38      6.57 o 
   0  -9  10        0.11       -1.19      5.97 o 
  -5  -8  10        1.06       11.67      6.96 o 
  -4  -8  10       25.27       34.71      8.03 o 
  -3  -8  10       28.57       18.11      6.60 o 
  -2  -8  10        5.74        9.86      5.49 o 
  -1  -8  10        0.11        0.60      5.02 o 
   0  -8  10        0.60        0.81      4.73 o 
   1  -8  10        0.65       -2.39      5.97 o 
   2  -8  10        2.74       -0.60      6.57 o 
   3  -8  10       26.64       16.13      9.56 o 
   4  -8  10        4.92       -4.18      7.76 o 
  -6  -7  10        6.93        2.47      6.29 o 
  -5  -7  10        1.55       -4.00     11.95 o 
  -4  -7  10       66.79       81.52      9.87 o 
  -3  -7  10        0.47       -1.49      4.65 o 
  -2  -7  10        9.65       12.64      5.17 o 
  -1  -7  10        1.98       -2.46      3.73 o 
   0  -7  10        0.44       -4.18      3.73 o 
   1  -7  10       12.36       14.14      4.04 o 
   2  -7  10       34.06       50.18     10.16 o 
   3  -7  10        2.99       -8.36      5.97 o 
   4  -7  10       33.89       27.48      9.56 o 
   5  -7  10        0.42      -10.75      7.17 o 
  -7  -6  10       14.13       22.36      8.23 o 
  -6  -6  10      145.60      175.57     32.27 o 
  -5  -6  10       12.45       11.95      6.34 o 
  -4  -6  10        5.02        1.88      6.57 o 
  -3  -6  10       10.15       12.31      5.44 o 
  -2  -6  10      124.74      102.04      8.87 o 
  -1  -6  10       21.24       13.36      5.38 o 
   0  -6  10      103.82      108.46      6.50 o 
   1  -6  10       14.81       12.45      3.41 o 
   2  -6  10       15.56       16.88      4.84 o 
   3  -6  10       16.70        7.77      6.57 o 
   4  -6  10        8.60        5.97      7.17 o 
   5  -6  10       12.68       15.53      7.76 o 
   6  -6  10       28.91       14.34      8.96 o 
  -7  -5  10       15.52       12.58      6.72 o 
  -6  -5  10      130.02      130.02     11.61 o 
  -5  -5  10       12.79       22.16      6.72 o 
  -4  -5  10       95.00      100.73      9.69 o 
  -3  -5  10        1.93        0.24      7.76 o 
  -2  -5  10       42.68       42.47      6.11 o 
  -1  -5  10       17.13       12.13      4.18 o 
   0  -5  10      102.44       79.43     10.15 o 
   1  -5  10        8.51        8.75      2.81 o 
   2  -5  10       91.50       71.72      6.54 o 
   3  -5  10        7.13        8.13      4.78 o 
   4  -5  10      115.52       92.63     11.95 o 
   5  -5  10        3.12       -4.78      5.97 o 
   6  -5  10       48.47       43.01     10.75 o 
   7  -5  10        0.16       10.15      8.96 o 
  -8  -4  10      105.93      108.20     20.32 o 
  -7  -4  10       57.05       58.92     20.61 o 
  -6  -4  10       66.50       77.85     11.35 o 
  -5  -4  10       94.98       94.88     13.44 o 
  -4  -4  10       15.77       18.21      5.69 o 
  -3  -4  10        0.50       -2.46      3.30 o 
  -2  -4  10      594.89      628.01     19.28 o 
  -1  -4  10       37.07       39.29     17.32 o 
   0  -4  10        0.77       -1.19      2.17 o 
   1  -4  10       21.58       18.66      2.99 o 
   2  -4  10        2.87        5.06      4.78 o 
   3  -4  10       24.73       18.63      4.16 o 
   4  -4  10       59.28       62.46      6.46 o 
   5  -4  10        9.22        8.36      7.17 o 
   6  -4  10        7.13        6.57      7.17 o 
   7  -4  10        1.72       13.14      8.36 o 
   8  -4  10        7.46        7.76      8.36 o 
  -8  -3  10       58.89       74.08     13.14 o 
  -7  -3  10        0.00       -4.18      5.97 o 
  -6  -3  10        3.52        4.78      5.97 o 
  -5  -3  10      143.02      151.82     15.54 o 
  -4  -3  10        0.74       -5.38      4.78 o 
  -3  -3  10       48.93       42.97      5.91 o 
  -2  -3  10      110.27      116.98      8.00 o 
  -1  -3  10        0.80        0.00      2.53 o 
   0  -3  10      669.81      724.04     14.67 o 
   1  -3  10       13.70       17.67      2.72 o 
   2  -3  10      278.24      300.37     11.00 o 
   3  -3  10        2.11        0.90      2.96 o 
   4  -3  10      145.80      144.02      8.37 o 
   5  -3  10      129.87      121.21     14.05 o 
   6  -3  10       32.98       24.49      8.36 o 
   7  -3  10       11.84       17.32      8.36 o 
   8  -3  10       13.15       13.74      8.36 o 
   9  -3  10       13.03       14.34      8.36 o 
  -8  -2  10       84.66       95.20     10.46 o 
  -7  -2  10        0.22       -2.39      4.30 o 
  -6  -2  10      366.82      402.50     19.15 o 
  -5  -2  10      129.96      124.34     17.03 o 
  -4  -2  10      115.27      128.96      9.50 o 
  -3  -2  10       22.70       20.10      5.38 o 
  -2  -2  10       35.49       34.65      6.57 o 
  -1  -2  10        6.68        6.87      2.96 o 
   0  -2  10      114.51      149.97      6.92 o 
   1  -2  10        5.94        6.36      2.01 o 
   2  -2  10        2.20        1.90      2.29 o 
   3  -2  10        2.22       -0.09      2.87 o 
   4  -2  10       40.65       41.70      7.47 o 
   5  -2  10        5.16       -0.88      3.43 o 
   6  -2  10      181.57      172.31      9.77 o 
   7  -2  10       10.59        7.76      7.76 o 
   8  -2  10      252.40      248.74     19.73 o 
   9  -2  10        0.30       16.72      8.96 o 
  -9  -1  10        6.44        4.78      9.56 o 
  -8  -1  10       16.96       22.70     11.35 o 
  -7  -1  10       44.89       42.87      6.85 o 
  -6  -1  10        2.35       -4.31      3.73 o 
  -5  -1  10       19.95       21.97      5.17 o 
  -4  -1  10       37.04       41.22      5.69 o 
  -3  -1  10      101.58       99.33     11.36 o 
  -2  -1  10     1490.30     1608.61     35.17 o 
  -1  -1  10       55.47       45.16      4.65 o 
   0  -1  10       65.78       52.58      6.57 o 
   1  -1  10        1.85       -0.46      1.87 o 
   2  -1  10      235.64      249.95      9.51 o 
   3  -1  10        1.27       -3.44      2.29 o 
   4  -1  10       57.44       51.86      5.60 o 
   5  -1  10       43.08       35.25      6.57 o 
   6  -1  10       30.95       34.05      7.17 o 
   7  -1  10       17.60       28.67      7.17 o 
   8  -1  10       83.67       95.60     13.74 o 
   9  -1  10       29.06       26.28      9.56 o 
  -9   0  10        2.50        2.99      8.36 o 
  -8   0  10        5.75       10.75      8.96 o 
  -7   0  10       24.04       23.60      7.77 o 
  -6   0  10       75.92       73.17      9.86 o 
  -5   0  10       12.07       12.74      4.42 o 
  -4   0  10        0.18       -0.32      4.18 o 
  -3   0  10       12.81       14.40      3.57 o 
  -2   0  10        3.08        7.70      6.57 o 
  -1   0  10        1.64        2.82      1.65 o 
   0   0  10      140.39      146.94      5.50 o 
   1   0  10       13.40       12.28      2.10 o 
   2   0  10       24.07       37.31      4.42 o 
   3   0  10       96.40       90.95      7.47 o 
   4   0  10      202.77      205.43      9.62 o 
   5   0  10        0.62       -2.56      2.87 o 
   6   0  10        3.82        3.08      5.08 o 
   7   0  10        0.18       -1.51      3.88 o 
   8   0  10      319.10      365.11     15.81 o 
  -8   1  10        1.43        1.79      8.36 o 
  -7   1  10        7.49        1.19      7.17 o 
  -6   1  10      178.94      173.36     17.93 o 
  -5   1  10      164.68      168.68      9.48 o 
  -4   1  10        1.20       -0.26      2.87 o 
  -3   1  10        2.09       -2.24      2.43 o 
  -2   1  10        0.75        1.10      2.99 o 
  -1   1  10        0.00       -2.51      1.67 o 
   0   1  10        1.65       -0.80      1.72 o 
   1   1  10       73.70       80.61      5.93 o 
   2   1  10        6.87        6.28      1.90 o 
   3   1  10       54.61       45.98      5.02 o 
   4   1  10      600.87      644.39     18.60 o 
   5   1  10        9.74        6.25      3.57 o 
   6   1  10        3.67       11.84      7.17 o 
   7   1  10       30.71       34.11      6.29 o 
   8   1  10       12.43       11.59      4.97 o 
   9   1  10       33.82       36.65      7.31 o 
  10   1  10      171.62      200.82     22.71 o 
  -8   2  10        6.64       10.15      9.56 o 
  -7   2  10        1.78        0.60      7.17 o 
  -6   2  10      111.92       91.43     14.34 o 
  -5   2  10       23.29       18.52      8.36 o 
  -4   2  10        1.03        3.96      3.07 o 
  -3   2  10        0.41       -2.98      1.99 o 
  -2   2  10       21.00       12.93      2.48 o 
  -1   2  10        0.27       -0.28      1.82 o 
   0   2  10     1068.90     1141.41     20.60 o 
   1   2  10        5.04        3.98      2.44 o 
   2   2  10      698.89      724.85     14.59 o 
   3   2  10       23.29       18.52      4.00 o 
   4   2  10       27.71       22.80      5.68 o 
   5   2  10        9.54        8.46      4.00 o 
   6   2  10       17.25       18.84      7.17 o 
   7   2  10        5.30       12.90      5.17 o 
   8   2  10       14.23       17.86      5.87 o 
   9   2  10        0.61       -0.47      4.84 o 
  10   2  10       12.32       28.02      7.31 o 
  -8   3  10       20.60       13.74     10.75 o 
  -7   3  10        0.31        0.60      7.76 o 
  -6   3  10       25.23       24.49     10.15 o 
  -5   3  10        0.51       -8.06      5.38 o 
  -4   3  10      155.80      139.88     14.94 o 
  -3   3  10       43.04       35.36      7.77 o 
  -2   3  10      412.85      412.87     10.30 o 
  -1   3  10       24.93       25.45      3.06 o 
   0   3  10      519.37      548.53     12.33 o 
   1   3  10       15.74       15.72      2.86 o 
   2   3  10        8.69        8.83      2.51 o 
   3   3  10      198.09      216.94      9.93 o 
   4   3  10        4.95        0.72      3.88 o 
   5   3  10       45.84       42.99     14.34 o 
   6   3  10      208.96      228.37     11.82 o 
   7   3  10        0.33        0.19      4.00 o 
   8   3  10       22.77       25.48     11.65 o 
   9   3  10        8.18        3.45      5.69 o 
  10   3  10       15.84       24.82      7.14 o 
  -8   4  10        4.03       -4.78      8.36 o 
  -7   4  10       13.64       17.32     10.15 o 
  -6   4  10        0.58       11.35      8.36 o 
  -5   4  10       23.06       21.50      9.56 o 
  -4   4  10      890.52      866.39     37.80 o 
  -3   4  10       13.96       15.19      4.07 o 
  -2   4  10     1197.03     1196.06     22.25 o 
  -1   4  10        2.70        3.53      2.24 o 
   0   4  10      234.04      256.61      8.11 o 
   1   4  10      134.06      150.17      6.32 o 
   2   4  10      120.23      137.72      6.09 o 
   3   4  10        8.65       11.91      2.89 o 
   4   4  10      143.00      140.16     14.65 o 
   5   4  10        2.76       -0.42      3.57 o 
   6   4  10        0.80        5.57      4.42 o 
   7   4  10        3.43        2.22      4.42 o 
   8   4  10       47.29       48.22      7.81 o 
   9   4  10        1.40       -0.49      4.84 o 
  -7   5  10        1.27       -5.38      7.76 o 
  -6   5  10      128.90      138.64     17.93 o 
  -5   5  10        5.28       -1.19      7.17 o 
  -4   5  10      198.45      223.00     19.13 o 
  -3   5  10        3.65       -1.57      4.00 o 
  -2   5  10        1.07       -1.19      3.73 o 
  -1   5  10      366.48      380.44     10.58 o 
   0   5  10      160.55      166.04      6.63 o 
   1   5  10       87.93      101.67      9.00 o 
   2   5  10       38.55       40.08      4.11 o 
   3   5  10       24.26       32.85      5.77 o 
   4   5  10       15.00       20.30      7.17 o 
   5   5  10       19.18       13.58      8.06 o 
   6   5  10        0.37        2.99      4.00 o 
   7   5  10        0.85       -0.03      4.00 o 
   8   5  10        3.06        8.31      5.27 o 
   9   5  10        0.47       -1.79      7.76 o 
  -6   6  10       14.34       31.66     13.14 o 
  -5   6  10        5.20       10.75      8.96 o 
  -4   6  10      132.86      125.50     16.14 o 
  -3   6  10        1.04        7.54      5.02 o 
  -2   6  10        1.73       -1.22      4.16 o 
  -1   6  10        4.91       -2.92      7.17 o 
   0   6  10       85.68       76.43      5.35 o 
   1   6  10        0.36        0.89      2.43 o 
   2   6  10      151.38      138.56      6.65 o 
   3   6  10       72.45       82.34      6.87 o 
   4   6  10      114.92       92.01      8.23 o 
   5   6  10        7.36        8.00      4.84 o 
   6   6  10        2.65        2.01      4.59 o 
   7   6  10        1.82       -1.11      4.30 o 
   8   6  10       24.08       25.69      7.18 o 
   9   6  10        1.18       -2.39      5.07 o 
  -6   7  10        7.70       21.50     11.95 o 
  -5   7  10        6.36        2.39      8.36 o 
  -4   7  10        0.29        9.56      8.96 o 
  -3   7  10       34.34       36.72      6.73 o 
  -2   7  10      578.80      654.57     34.74 o 
  -1   7  10      256.12      287.35     26.01 o 
   0   7  10      137.69      137.22      8.84 o 
   1   7  10      270.54      281.39      9.73 o 
   2   7  10       23.00       22.65      3.99 o 
   3   7  10        0.68       -0.72      2.78 o 
   4   7  10      151.11      151.07     15.54 o 
   5   7  10        0.00       -2.69      4.22 o 
   6   7  10        3.94        2.99      5.07 o 
   7   7  10        1.41        1.19      7.17 o 
   8   7  10        0.21        3.68      5.27 o 
  -4   8  10        0.07       -1.19      5.30 o 
  -3   8  10        5.44        6.57      7.76 o 
  -2   8  10        2.64        0.11      5.38 o 
  -1   8  10       89.44       98.44     10.76 o 
   0   8  10      127.53      145.84      9.69 o 
   1   8  10        7.60        5.97      4.65 o 
   2   8  10       26.34       33.16      4.80 o 
   3   8  10        3.88       -3.37      3.07 o 
   4   8  10        0.60       -1.56      3.16 o 
   5   8  10        0.02       -3.16      9.85 o 
   6   8  10        2.55        7.59      5.87 o 
   7   8  10        0.91       -3.66     11.65 o 
  -3   9  10       46.98       44.84     11.95 o 
  -2   9  10        0.04        1.86      5.27 o 
  -1   9  10       15.21       15.83      5.91 o 
   0   9  10      398.40      392.47     22.73 o 
   1   9  10       64.24       70.87      8.45 o 
   2   9  10       26.06       33.43      6.54 o 
   3   9  10        0.09        2.53      3.91 o 
   4   9  10        0.23        2.78      3.64 o 
   5   9  10        2.07        5.15      5.44 o 
   6   9  10        2.84       11.05      6.34 o 
  -1  10  10       14.62       18.48      6.60 o 
   0  10  10        1.89        5.38      5.49 o 
   1  10  10       12.18       18.00      6.29 o 
   2  10  10       68.01       81.03     15.53 o 
   3  10  10        0.14        1.22      4.84 o 
   4  10  10        1.22        4.56      4.06 o 
  -4  -8  11       26.25       20.06      7.57 o 
  -3  -8  11        3.57       10.15      6.34 o 
  -2  -8  11       21.57       22.43      6.54 o 
  -1  -8  11       24.50       18.72      7.47 o 
   0  -8  11        1.77        1.36      4.42 o 
   2  -8  11        4.94        1.79      8.36 o 
   3  -8  11       13.71       19.71      9.56 o 
  -5  -7  11        0.68        2.69      5.91 o 
  -4  -7  11        0.00       -3.34      5.17 o 
  -3  -7  11        2.71        0.90      5.07 o 
  -2  -7  11       65.10       44.42      7.14 o 
  -1  -7  11       59.77       57.89      7.57 o 
   0  -7  11        8.05       10.00      4.73 o 
   1  -7  11        5.35       10.75      7.76 o 
   2  -7  11        9.92       12.54      7.76 o 
   3  -7  11        2.13       -4.78      6.57 o 
   4  -7  11        1.05       -1.19      7.17 o 
   5  -7  11        0.00       -3.58      7.76 o 
  -6  -6  11      299.69      426.37     28.11 o 
  -5  -6  11        7.93        9.56      6.34 o 
  -4  -6  11       82.79       94.27     10.14 o 
  -3  -6  11        0.04       -3.01      6.87 o 
  -2  -6  11       10.85       11.57      5.02 o 
  -1  -6  11       38.74       30.31      6.11 o 
   0  -6  11       22.01       25.42      5.44 o 
   1  -6  11        0.64        1.28      4.16 o 
   2  -6  11        0.80        0.88      4.00 o 
   3  -6  11        0.40       -5.38      5.97 o 
   4  -6  11       32.59       28.67      8.96 o 
   5  -6  11        7.84        7.17      8.36 o 
   6  -6  11        0.48       -2.99      7.17 o 
  -7  -5  11        3.39        2.27      6.29 o 
  -6  -5  11       32.25       30.21      7.99 o 
  -5  -5  11      121.84      183.41     13.31 o 
  -4  -5  11        2.47       -0.30      5.02 o 
  -3  -5  11        0.15       -2.15      4.16 o 
  -2  -5  11      101.39      113.20      9.30 o 
  -1  -5  11        2.57       -2.74      3.57 o 
   0  -5  11        9.53        8.14      4.00 o 
   1  -5  11        0.56       -3.88      3.30 o 
   2  -5  11        5.37        1.73      8.66 o 
   3  -5  11        0.02       -4.72      3.15 o 
   4  -5  11       96.23       94.41     12.55 o 
   5  -5  11        0.50       -3.58      5.97 o 
   6  -5  11       67.82       83.64     13.74 o 
   7  -5  11       19.73       38.83     11.35 o 
  -7  -4  11       17.60       16.48      7.17 o 
  -6  -4  11      341.35      370.69     17.33 o 
  -5  -4  11       63.94       72.17      9.26 o 
  -4  -4  11      193.06      206.64     12.04 o 
  -3  -4  11       48.37       42.22      8.66 o 
  -2  -4  11      103.46      114.18      8.84 o 
  -1  -4  11        3.16       -0.80      3.15 o 
   0  -4  11      111.17      114.92     12.85 o 
   1  -4  11        1.95        2.39      4.18 o 
   2  -4  11       74.11       94.09     15.83 o 
   3  -4  11        8.05        7.10      3.73 o 
   4  -4  11        1.33       -3.58      3.38 o 
   5  -4  11       33.89       27.48      8.96 o 
   6  -4  11        6.75       16.13      8.36 o 
   7  -4  11       39.64       48.39     11.95 o 
   8  -4  11       36.94       51.37     12.54 o 
  -8  -3  11        0.02       -2.99      7.76 o 
  -7  -3  11        0.05        7.76      8.36 o 
  -6  -3  11      129.63      104.58     13.75 o 
  -5  -3  11      143.14      148.23     15.54 o 
  -4  -3  11      397.71      400.98     22.74 o 
  -3  -3  11      160.63      180.44     27.20 o 
  -2  -3  11      210.25      217.88     10.78 o 
  -1  -3  11       17.91       15.83      4.22 o 
   0  -3  11      137.49      153.17      7.81 o 
   1  -3  11        5.12        7.58      2.36 o 
   2  -3  11      237.30      225.37      9.51 o 
   3  -3  11        0.22       -2.85      2.72 o 
   4  -3  11      139.00      137.28      8.17 o 
   5  -3  11        0.02       -3.98      3.73 o 
   6  -3  11      113.25       72.91     11.95 o 
   7  -3  11        0.00       -0.60      6.57 o 
   8  -3  11       22.58       17.92      8.96 o 
  -8  -2  11        2.78       -1.39      5.60 o 
  -7  -2  11       12.71       14.97      6.29 o 
  -6  -2  11       20.68       32.09      6.72 o 
  -5  -2  11       56.61       55.99      7.57 o 
  -4  -2  11        9.85        7.82      5.08 o 
  -3  -2  11      126.52      111.10     16.44 o 
  -2  -2  11       18.94       19.71      5.97 o 
  -1  -2  11        0.11       -2.09      2.53 o 
   0  -2  11      791.02      777.28     15.38 o 
   1  -2  11       37.18       44.45      3.49 o 
   2  -2  11        4.62        7.47      2.96 o 
   3  -2  11        8.33        7.48      3.57 o 
   4  -2  11       25.11       22.95      4.65 o 
   5  -2  11       55.83       40.39      8.96 o 
   6  -2  11       44.48       45.55      6.30 o 
   7  -2  11        0.07       -2.39      5.97 o 
   8  -2  11        0.00        5.38      6.57 o 
   9  -2  11        5.39        4.78      7.76 o 
  -8  -1  11       71.58       32.86     12.55 o 
  -7  -1  11       18.64       14.05      6.87 o 
  -6  -1  11       63.96       56.11      7.74 o 
  -5  -1  11        0.09       -1.23      4.48 o 
  -4  -1  11       24.84       25.87      5.07 o 
  -3  -1  11      181.23      186.94      9.70 o 
  -2  -1  11       98.60       96.70     10.16 o 
  -1  -1  11       29.51       32.58      4.42 o 
   0  -1  11       75.39       72.96      4.86 o 
   1  -1  11       12.14       12.91      2.87 o 
   2  -1  11      411.23      415.01     18.56 o 
   3  -1  11        0.50        2.43      3.30 o 
   4  -1  11      146.36      136.73     27.80 o 
   5  -1  11        2.75        0.60      3.58 o 
   6  -1  11       18.41       19.11      6.57 o 
   7  -1  11       93.14       94.41     11.35 o 
   8  -1  11        0.19        8.96      7.17 o 
   9  -1  11        9.37       23.29      9.56 o 
  -8   0  11       14.80       33.45     11.95 o 
  -7   0  11        8.99       11.95      8.96 o 
  -6   0  11       97.78      122.05     10.19 o 
  -5   0  11       10.51       12.23      4.73 o 
  -4   0  11      248.04      227.08     11.15 o 
  -3   0  11       49.78       45.66      5.44 o 
  -2   0  11       42.79       44.88      8.96 o 
  -1   0  11        9.08        6.81      3.15 o 
   0   0  11      147.56      115.07      4.91 o 
   1   0  11        1.63        1.12      1.82 o 
   2   0  11        0.00       -0.25      3.28 o 
   3   0  11        2.67        1.79      2.96 o 
   4   0  11       67.83       74.33      6.72 o 
   5   0  11        0.00        0.75      3.30 o 
   6   0  11        5.19        7.94      4.30 o 
   7   0  11        8.34       14.25      5.41 o 
   8   0  11       22.91       28.43      6.57 o 
  -8   1  11        2.07        4.78      8.36 o 
  -7   1  11       40.15       44.80     11.95 o 
  -6   1  11       47.58       47.19     11.35 o 
  -5   1  11       45.28       43.27      6.29 o 
  -4   1  11       11.23       12.97      4.30 o 
  -3   1  11        7.14        3.94      5.38 o 
  -2   1  11       33.97       31.31      4.59 o 
  -1   1  11        2.41        2.24      1.94 o 
   0   1  11     1363.65     1462.09     25.15 o 
   1   1  11       13.68       19.33      2.72 o 
   2   1  11       25.12       22.89      4.22 o 
   3   1  11       52.19       51.12      5.44 o 
   4   1  11      198.76      220.83     10.30 o 
   5   1  11        4.06        4.78      3.80 o 
   6   1  11       45.18       54.97      6.88 o 
   7   1  11        9.41        9.61      5.02 o 
   8   1  11        5.84        4.13      4.59 o 
   9   1  11        2.45        6.59      8.06 o 
  -8   2  11       16.63        8.36      9.56 o 
  -7   2  11        0.28       -2.99      7.76 o 
  -6   2  11       29.99       26.28     10.16 o 
  -5   2  11        5.85        0.00      5.97 o 
  -4   2  11       67.41       69.89      6.89 o 
  -3   2  11        0.52        1.91      2.98 o 
  -2   2  11       55.64       57.51      5.74 o 
  -1   2  11       11.89       13.57      2.59 o 
   0   2  11       16.77        9.76      2.41 o 
   1   2  11        0.31       -0.34      1.93 o 
   2   2  11       21.80       32.90      4.59 o 
   3   2  11        6.54        9.17      3.57 o 
   4   2  11      113.93      129.46     25.10 o 
   5   2  11       25.89       29.50      5.60 o 
   6   2  11       22.06       24.51      6.87 o 
   7   2  11        2.78        0.75      4.00 o 
   8   2  11        1.81        4.02      4.59 o 
   9   2  11        0.15        4.16      5.17 o 
  -8   3  11        1.34        5.38      9.56 o 
  -7   3  11        0.89        1.19      8.96 o 
  -6   3  11       11.97        1.79      7.76 o 
  -5   3  11        0.08       -5.97      5.38 o 
  -4   3  11      518.22      458.13     25.75 o 
  -3   3  11        0.03       -0.26      2.87 o 
  -2   3  11        2.17        2.65      2.87 o 
  -1   3  11       11.53        8.34      2.65 o 
   0   3  11       29.43       34.94      3.55 o 
   1   3  11       50.84       51.01      4.14 o 
   2   3  11        2.51        3.23      2.17 o 
   3   3  11      111.84      121.90     10.76 o 
   4   3  11        0.27        1.31      5.38 o 
   5   3  11       64.21       71.00      7.57 o 
   6   3  11      153.69      158.57     10.62 o 
   7   3  11        3.84        2.96      4.42 o 
   8   3  11       23.71       15.96      5.73 o 
   9   3  11        2.00       -4.78      4.59 o 
  -7   4  11        6.02       14.93     10.75 o 
  -6   4  11       12.71       27.48     11.35 o 
  -5   4  11        0.19       -2.39      7.17 o 
  -4   4  11      107.06       74.70     12.55 o 
  -3   4  11        0.40       -2.39      5.97 o 
  -2   4  11        1.09        1.60      2.48 o 
  -1   4  11       12.69       14.57      3.14 o 
   0   4  11       67.80       77.07      8.31 o 
   1   4  11       16.53       17.21      3.21 o 
   2   4  11      127.96      145.71      6.28 o 
   3   4  11       37.16       36.28      5.44 o 
   4   4  11      158.37      156.89      9.27 o 
   5   4  11        1.01        0.60      4.22 o 
   6   4  11       60.60       59.15      9.56 o 
   7   4  11        2.14       -3.41      4.30 o 
   8   4  11        3.67        6.27      5.49 o 
   9   4  11        0.31        6.66      5.69 o 
  -7   5  11        1.06        0.00      8.36 o 
  -6   5  11       74.35       89.02     16.13 o 
  -5   5  11        0.69        3.58      7.17 o 
  -4   5  11       29.68       23.30     10.16 o 
  -3   5  11       28.81       15.53      8.36 o 
  -2   5  11       33.42       31.52      5.87 o 
  -1   5  11      419.47      428.07     11.63 o 
   0   5  11       92.94       92.70      5.70 o 
   1   5  11      100.12      103.78      6.15 o 
   2   5  11      187.65      207.07      7.92 o 
   3   5  11        0.97        0.73      4.18 o 
   4   5  11       16.53       18.73      5.27 o 
   5   5  11       22.46       26.16      5.91 o 
   6   5  11        3.85       -3.65      3.73 o 
   7   5  11       17.69       14.04      5.91 o 
   8   5  11       19.00       31.51      7.18 o 
   9   5  11        1.16        9.68      6.11 o 
  -6   6  11        0.62       -2.39      8.36 o 
  -5   6  11       16.87       10.15     10.15 o 
  -4   6  11        8.74        8.96      8.96 o 
  -3   6  11       13.01       20.31      9.56 o 
  -2   6  11      552.09      552.73     18.40 o 
  -1   6  11        6.18        7.88      4.42 o 
   0   6  11      716.43      701.39     33.48 o 
   1   6  11       15.39       15.47      3.67 o 
   2   6  11       51.91       64.55      5.40 o 
   3   6  11       31.94       38.43      4.76 o 
   4   6  11      194.69      201.16     11.15 o 
   5   6  11       20.00       11.95      5.49 o 
   6   6  11       17.39       17.21      5.69 o 
   7   6  11        0.04       -3.96      4.59 o 
   8   6  11        0.52        3.11      5.27 o 
  -5   7  11       10.76       13.14     10.75 o 
  -4   7  11       55.83       63.33     14.34 o 
  -3   7  11        0.20       -2.33      4.59 o 
  -2   7  11       10.57       15.74      5.38 o 
  -1   7  11        1.38        4.18      4.84 o 
   0   7  11        1.83        2.30      9.86 o 
   1   7  11      288.54      286.60     16.47 o 
   2   7  11       39.33       31.50      4.41 o 
   3   7  11       44.96       36.24      4.80 o 
   4   7  11        7.03        5.27      7.76 o 
   5   7  11        0.59       -0.68      4.42 o 
   6   7  11        9.44        7.57      5.69 o 
   7   7  11        0.04       -4.75      4.42 o 
   8   7  11        0.14       -3.33      5.02 o 
  -4   8  11       29.97       42.41     13.74 o 
  -3   8  11        0.27       -2.93      4.73 o 
  -2   8  11        0.17       -0.60      6.27 o 
  -1   8  11        0.76        5.26      5.27 o 
   0   8  11       83.15       98.47     15.24 o 
   1   8  11       18.18       24.63      5.91 o 
   2   8  11      101.52       86.82     10.74 o 
   3   8  11        4.05        4.12      3.81 o 
   4   8  11      126.10      126.03     10.72 o 
   5   8  11       13.75       22.08      6.54 o 
   6   8  11        6.38        3.22      5.44 o 
   7   8  11        0.07        6.93      5.87 o 
  -2   9  11        0.02        3.51      5.02 o 
  -1   9  11       31.11       29.52      7.03 o 
   0   9  11      175.65      190.16     12.00 o 
   1   9  11       40.29       44.25     10.16 o 
   2   9  11       60.70       55.36     10.75 o 
   3   9  11       31.91       27.29      5.24 o 
   4   9  11        0.53        1.49      5.07 o 
   5   9  11        0.31       -0.45      8.06 o 
   1  10  11       47.09       40.06     12.84 o 
   2  10  11        1.76        5.95      5.27 o 
  -3  -8  12       21.72       26.66      7.38 o 
  -2  -8  12       37.24       47.83     10.45 o 
  -1  -8  12        0.21        1.86      5.30 o 
   0  -8  12       29.33       25.09     10.15 o 
  -5  -7  12        0.84       -1.57      6.11 o 
  -4  -7  12        0.11        0.53      5.60 o 
  -3  -7  12       10.41        7.17      5.91 o 
  -2  -7  12       38.06       35.15      7.31 o 
  -1  -7  12       14.33       10.66      5.17 o 
   0  -7  12      289.46      290.04     21.53 o 
   1  -7  12       19.42        8.96      8.36 o 
   3  -7  12       21.65       13.14      8.36 o 
   4  -7  12       22.92       28.07     10.15 o 
  -6  -6  12        2.30        7.76      6.76 o 
  -5  -6  12        0.44       -2.99      7.76 o 
  -4  -6  12       56.88       48.69      8.45 o 
  -3  -6  12        3.30       -5.89      5.67 o 
  -2  -6  12       45.71       40.92      6.88 o 
  -1  -6  12       12.69        8.36      5.07 o 
   0  -6  12      110.28       95.01     13.15 o 
   1  -6  12       54.42       46.60     10.75 o 
   2  -6  12        7.39        4.18      4.65 o 
   3  -6  12        2.97       -0.60      6.57 o 
   4  -6  12        7.18        5.38      7.17 o 
   5  -6  12        0.09        1.79      7.76 o 
   6  -6  12        3.57       10.75      8.96 o 
  -6  -5  12       63.13       77.43     12.84 o 
  -5  -5  12       29.35       49.92     24.49 o 
  -4  -5  12      305.11      300.38     15.22 o 
  -3  -5  12        3.50        2.70      4.73 o 
  -2  -5  12       68.92       67.99      7.81 o 
  -1  -5  12       24.11       21.10      5.27 o 
   0  -5  12       18.62       14.28      4.59 o 
   1  -5  12       63.50       53.17      9.56 o 
   2  -5  12        3.40       -0.30      3.38 o 
   3  -5  12        4.98        3.58      4.22 o 
   4  -5  12       15.91       18.52      8.36 o 
   5  -5  12        3.80       10.75      7.76 o 
   6  -5  12        4.57       22.10      8.96 o 
   7  -5  12        9.37       11.35      8.96 o 
  -7  -4  12        1.45       -1.75      6.11 o 
  -6  -4  12       12.88       25.75      7.46 o 
  -5  -4  12       58.59       60.05      9.02 o 
  -4  -4  12     1708.60     1900.91     70.14 o 
  -3  -4  12       43.29       52.32      9.26 o 
  -2  -4  12       10.21        7.47      4.65 o 
  -1  -4  12        4.03        1.33      4.18 o 
   0  -4  12        0.00       -3.33      2.87 o 
   1  -4  12        6.56        3.88      3.30 o 
   2  -4  12       12.96       11.65      3.80 o 
   3  -4  12        0.38        0.60      3.80 o 
   4  -4  12        4.52       -0.46      3.73 o 
   5  -4  12        4.37       -1.19      5.38 o 
   6  -4  12       10.04       15.53      8.36 o 
   7  -4  12        0.89        4.18      7.17 o 
  -7  -3  12        0.13       -5.38      6.57 o 
  -6  -3  12        7.81        6.57      7.17 o 
  -5  -3  12       65.20       78.86     12.55 o 
  -4  -3  12       56.68       60.34     10.75 o 
  -3  -3  12      358.32      383.66     15.86 o 
  -2  -3  12       27.75       32.08      7.77 o 
  -1  -3  12        0.29       -0.90      4.48 o 
   0  -3  12       51.74       58.08      5.87 o 
   1  -3  12        0.01       -0.14      2.72 o 
   2  -3  12        0.97        1.27      3.29 o 
   3  -3  12        3.71        2.99      3.38 o 
   4  -3  12       40.34       33.03      5.97 o 
   5  -3  12        4.96        6.03      4.42 o 
   6  -3  12       67.48       38.83      9.56 o 
   7  -3  12        0.05       -2.39      6.57 o 
   8  -3  12       20.80       17.92      8.96 o 
  -8  -2  12       80.31       94.51     11.47 o 
  -7  -2  12       13.72       12.31      6.46 o 
  -6  -2  12       25.58       25.09      6.60 o 
  -5  -2  12       12.62        8.05      5.27 o 
  -4  -2  12      442.13      455.42     17.34 o 
  -3  -2  12       87.99       88.92      8.23 o 
  -2  -2  12        0.16       -2.39      4.78 o 
  -1  -2  12       44.89       39.76      5.27 o 
   0  -2  12     1019.84      975.98     54.08 o 
   1  -2  12        0.00        0.30      2.53 o 
   2  -2  12       34.85       35.04      4.84 o 
   3  -2  12       20.45       20.67      6.57 o 
   4  -2  12       22.42       22.06      4.59 o 
   5  -2  12        5.51        0.00      4.18 o 
   6  -2  12        6.52        4.18      5.38 o 
   7  -2  12       21.20       21.50      8.36 o 
   8  -2  12        3.76        1.79      7.17 o 
  -8  -1  12        6.24        4.78      9.56 o 
  -7  -1  12        7.46        7.98     12.84 o 
  -6  -1  12       17.21       25.02      6.17 o 
  -5  -1  12        0.26       -1.67      4.16 o 
  -4  -1  12      166.97      164.32      9.87 o 
  -3  -1  12      118.92      115.49     10.46 o 
  -2  -1  12      597.17      588.83     21.58 o 
  -1  -1  12       58.34       63.64     10.75 o 
   0  -1  12      280.49      287.18     15.56 o 
   1  -1  12       82.05       74.10      8.96 o 
   2  -1  12      259.64      295.51     15.55 o 
   3  -1  12        2.45       -1.79      3.58 o 
   4  -1  12      141.67      147.64     11.36 o 
   5  -1  12        3.56        0.60      4.78 o 
   6  -1  12       40.53       42.41      7.77 o 
   7  -1  12        0.63       -2.99      5.38 o 
   8  -1  12       84.79       86.64     13.74 o 
   9  -1  12        1.14       10.15      7.76 o 
  -8   0  12       29.28       23.30     11.95 o 
  -7   0  12        7.74        4.78      8.96 o 
  -6   0  12       43.73       41.10      6.88 o 
  -5   0  12       31.65       40.02      6.46 o 
  -4   0  12      152.30      115.31     31.98 o 
  -3   0  12        6.45        7.76      3.80 o 
  -2   0  12       26.92       22.59      5.97 o 
  -1   0  12        7.72       11.52      3.57 o 
   0   0  12        5.31        8.96      2.51 o 
   1   0  12       13.96       13.60      3.57 o 
   2   0  12      424.35      408.28     17.07 o 
   3   0  12       14.83       16.99      4.16 o 
   4   0  12       14.43       12.80      4.30 o 
   5   0  12        2.23        8.33      4.16 o 
   6   0  12       14.04       14.66      5.02 o 
   7   0  12       12.30       19.61      5.86 o 
   8   0  12       24.15       29.61      9.56 o 
  -8   1  12       19.06       12.54     10.75 o 
  -7   1  12       33.35       46.00     12.54 o 
  -6   1  12      140.63      132.68     16.73 o 
  -5   1  12        7.58        3.01      4.42 o 
  -4   1  12       46.75       36.26      6.57 o 
  -3   1  12        0.94        0.71      3.30 o 
  -2   1  12      155.95      144.11     11.66 o 
  -1   1  12        9.14        9.00      3.30 o 
   0   1  12      192.64      176.68      6.69 o 
   1   1  12       32.98       36.01      3.67 o 
   2   1  12        1.89        3.58      2.87 o 
   3   1  12        5.58        3.70      3.88 o 
   4   1  12        2.69        6.30      3.73 o 
   5   1  12        1.86       -1.19      3.38 o 
   6   1  12        5.98        4.84      4.78 o 
   7   1  12        3.45        5.77      4.86 o 
   8   1  12        0.02       -5.92      4.59 o 
   9   1  12       11.60        6.70      5.60 o 
  -8   2  12        7.11       10.75     10.15 o 
  -7   2  12        0.12       -2.99      8.36 o 
  -6   2  12       19.23       21.50     10.15 o 
  -5   2  12        0.26       -7.76      5.97 o 
  -4   2  12       38.87       35.28      5.42 o 
  -3   2  12        0.47       -1.37      2.87 o 
  -2   2  12      201.87      177.30      9.27 o 
  -1   2  12       10.72       11.14      3.57 o 
   0   2  12       45.60       56.57      4.60 o 
   1   2  12       15.95       15.10      2.81 o 
   2   2  12       56.88       45.46      5.38 o 
   3   2  12        0.21        2.95      3.30 o 
   4   2  12       81.40       79.38      7.15 o 
   5   2  12        0.10        1.92      3.73 o 
   6   2  12      125.04      130.14     10.04 o 
   7   2  12        0.01        3.96      4.59 o 
   8   2  12        1.32        1.40      4.84 o 
   9   2  12        0.05       -5.08      4.65 o 
  -7   3  12        9.22        3.58      9.56 o 
  -6   3  12        4.80       11.35      8.96 o 
  -5   3  12       14.20       16.72      8.96 o 
  -4   3  12       56.51       54.96     10.75 o 
  -3   3  12        0.01       -3.46      2.98 o 
  -2   3  12        2.66       -0.26      2.87 o 
  -1   3  12        2.87       -1.70      2.28 o 
   0   3  12       27.68       35.04      6.71 o 
   1   3  12      205.03      199.67      7.36 o 
   2   3  12      233.34      222.31     17.05 o 
   3   3  12       48.26       46.74      5.91 o 
   4   3  12        0.91       -3.25      3.30 o 
   5   3  12       47.17       46.86      6.46 o 
   6   3  12       30.61       47.63      7.14 o 
   7   3  12       10.27       13.14      5.87 o 
   8   3  12        1.65        1.14      5.02 o 
   9   3  12        0.36       -7.24      5.02 o 
  -7   4  12        0.38        0.60      8.96 o 
  -6   4  12        5.46        4.18      8.96 o 
  -5   4  12        0.01        0.00      7.76 o 
  -4   4  12      148.81      129.10     16.14 o 
  -3   4  12       11.67        8.96      7.17 o 
  -2   4  12       47.58       40.13      5.97 o 
  -1   4  12        1.21       -1.00      2.41 o 
   0   4  12       30.25       27.99      3.95 o 
   1   4  12      115.85      114.86      6.28 o 
   2   4  12      114.22       87.56      7.15 o 
   3   4  12        1.07        4.04      3.57 o 
   4   4  12       14.34       15.23      5.07 o 
   5   4  12        2.08       -4.72      3.15 o 
   6   4  12       90.09       92.70     12.55 o 
   7   4  12        8.33       16.79      5.87 o 
   8   4  12        4.78        6.37      7.17 o 
   9   4  12        0.79       -2.09      5.07 o 
  -6   5  12        8.61       22.70     11.35 o 
  -5   5  12        2.17        4.18      8.36 o 
  -4   5  12       13.15        8.96      8.96 o 
  -3   5  12       36.63       29.27     10.16 o 
  -2   5  12      428.89      454.30     25.14 o 
  -1   5  12       73.39       81.51     11.89 o 
   0   5  12       13.18       11.73      3.49 o 
   1   5  12       36.02       32.25      4.65 o 
   2   5  12       84.70       85.53      7.20 o 
   3   5  12        6.42        0.40      3.73 o 
   4   5  12        3.28       -2.36      4.00 o 
   5   5  12        9.22        2.76      4.78 o 
   6   5  12        0.38       -1.49      4.22 o 
   7   5  12       11.10       14.34      5.91 o 
   8   5  12       38.31       52.24      8.65 o 
  -6   6  12        8.00        8.96     11.35 o 
  -5   6  12        2.41        0.60      8.36 o 
  -4   6  12       21.26       10.15      9.56 o 
  -3   6  12        0.16       -9.56      6.57 o 
  -2   6  12        5.16        7.87      4.73 o 
  -1   6  12       10.76        8.36      5.07 o 
   0   6  12       13.35       10.24      3.60 o 
   1   6  12       14.38       12.11      3.60 o 
   2   6  12      380.43      428.76     19.11 o 
   3   6  12       53.50       42.11      6.54 o 
   4   6  12        2.05        0.60      4.22 o 
   5   6  12       22.07       25.93      8.06 o 
   6   6  12       11.29        9.36      5.60 o 
   7   6  12        3.65        5.61      5.27 o 
   8   6  12       21.86       20.85      6.96 o 
  -5   7  12        8.25       19.11     12.54 o 
  -4   7  12       57.80       72.29     14.94 o 
  -3   7  12        0.64       -4.78      7.76 o 
  -2   7  12       27.83       24.91      6.17 o 
  -1   7  12       25.00       28.49      6.57 o 
   0   7  12        0.18        4.07      4.42 o 
   1   7  12      168.09      158.81     14.42 o 
   2   7  12        0.00       -0.32      3.16 o 
   3   7  12       58.85       64.14      7.81 o 
   4   7  12       31.27       36.34      6.88 o 
   5   7  12       18.50       23.53      6.54 o 
   6   7  12        3.13       -0.02      5.02 o 
   7   7  12        0.14        6.34      5.87 o 
  -3   8  12       14.82       19.11     10.75 o 
  -2   8  12       47.82       56.88      8.16 o 
  -1   8  12        6.28       13.07      5.60 o 
   0   8  12      139.39      142.42     23.61 o 
   1   8  12        1.09        2.44      5.67 o 
   2   8  12      206.89      226.19     10.34 o 
   3   8  12       28.53       37.03      6.88 o 
   4   8  12      113.24      118.70     11.65 o 
   5   8  12        0.78        8.41      5.69 o 
   6   8  12       75.30       71.11      9.69 o 
  -2   9  12       15.24       14.87      7.47 o 
  -1   9  12        0.31        1.35      4.84 o 
   0   9  12        7.19        5.64      5.27 o 
   1   9  12       18.07        7.77      5.49 o 
   2   9  12        2.17       14.01      5.44 o 
   3   9  12       20.74       18.48      8.06 o 
   4   9  12        0.76        6.27      5.91 o 
   5   9  12       12.61       13.44      6.76 o 
   0  -8  13       15.81       15.53     10.15 o 
  -4  -7  13        0.29       -6.29      5.44 o 
  -3  -7  13       50.28       47.72      9.86 o 
  -2  -7  13       10.34        7.46      6.03 o 
  -1  -7  13        0.01        9.56      8.36 o 
   0  -7  13       39.02       37.04     10.75 o 
   1  -7  13        1.12        4.18      7.76 o 
   3  -7  13        2.68       -0.60      7.76 o 
  -5  -6  13        7.41        7.47      6.76 o 
  -4  -6  13        8.02       13.63      6.96 o 
  -3  -6  13        8.60       11.18     11.35 o 
  -2  -6  13       95.80       92.69      9.69 o 
  -1  -6  13       69.67       66.53      7.89 o 
   0  -6  13       85.39       78.27     12.55 o 
   1  -6  13        0.85       -3.58      5.97 o 
   2  -6  13      133.96      111.16     13.75 o 
   3  -6  13        0.01        1.79      6.57 o 
   4  -6  13      103.04       83.06     12.55 o 
   5  -6  13        8.93       17.92      9.56 o 
  -6  -5  13      107.25      122.16     16.43 o 
  -5  -5  13        4.27        5.07      6.11 o 
  -4  -5  13       70.67       69.36     15.83 o 
  -3  -5  13        4.02        8.14      9.26 o 
  -2  -5  13        7.27        8.41      5.17 o 
  -1  -5  13       40.05       46.77      6.72 o 
   0  -5  13       96.41       69.31     11.35 o 
   1  -5  13        8.27       -1.19      5.38 o 
   2  -5  13      543.75      497.43     17.11 o 
   3  -5  13       10.60        5.38      4.65 o 
   4  -5  13       54.76       71.09     11.95 o 
   5  -5  13       25.44       26.88     10.15 o 
   6  -5  13       25.13       32.85     10.15 o 
  -6  -4  13        0.60        3.56      6.11 o 
  -5  -4  13       66.13       80.32      9.92 o 
  -4  -4  13       63.42       73.47      9.08 o 
  -3  -4  13        1.92        3.84      7.17 o 
  -2  -4  13      786.74      849.62     25.00 o 
  -1  -4  13        5.92       21.71      5.44 o 
   0  -4  13       28.57       28.67      8.36 o 
   1  -4  13        5.01        5.97      5.97 o 
   2  -4  13      270.52      228.91     16.75 o 
   3  -4  13       24.42       22.99      5.02 o 
   4  -4  13       10.47        0.90      4.22 o 
   5  -4  13        9.02       14.34      7.76 o 
   6  -4  13        0.15       -0.60      7.17 o 
   7  -4  13        4.59       19.11      8.96 o 
  -7  -3  13        6.97        2.39      8.36 o 
  -6  -3  13       10.86       10.75      9.56 o 
  -5  -3  13       33.83       34.65     10.16 o 
  -4  -3  13      114.42      113.83     21.21 o 
  -3  -3  13       61.50       56.62      7.57 o 
  -2  -3  13     1213.17     1263.43     32.08 o 
  -1  -3  13        5.71        0.33      3.73 o 
   0  -3  13      320.93      323.67     18.55 o 
   1  -3  13        3.59        5.38      5.38 o 
   2  -3  13        0.30        0.60      3.30 o 
   3  -3  13        8.96        5.38      4.18 o 
   4  -3  13        0.65       -5.07      3.38 o 
   5  -3  13        1.02        0.57      4.00 o 
   6  -3  13        2.16       -1.79      5.97 o 
   7  -3  13        0.26       -2.99      6.57 o 
   8  -3  13       14.99       20.91     10.15 o 
  -7  -2  13        0.00        0.33      5.60 o 
  -6  -2  13        4.66        2.15     10.15 o 
  -5  -2  13        0.23        4.54      4.73 o 
  -4  -2  13        0.00        2.01      4.59 o 
  -3  -2  13       87.78       98.35     18.82 o 
  -2  -2  13     4857.74     4994.37    134.11 o 
  -1  -2  13       62.35       55.43      6.12 o 
   0  -2  13       61.64       68.71      9.56 o 
   1  -2  13        5.14       10.75      5.38 o 
   2  -2  13        0.09        1.64      3.30 o 
   3  -2  13        3.90        2.25      3.57 o 
   4  -2  13        1.58       -0.53      3.73 o 
   5  -2  13        1.47       -1.93      3.57 o 
   6  -2  13        9.74        6.62      4.59 o 
   7  -2  13        7.11       16.72      8.36 o 
   8  -2  13        1.28       17.92      8.96 o 
  -7  -1  13       14.22       13.41      8.36 o 
  -6  -1  13        3.41        6.24      5.17 o 
  -5  -1  13        4.01        3.09      5.02 o 
  -4  -1  13      161.59      136.45     17.93 o 
  -3  -1  13       55.48       50.53      9.86 o 
  -2  -1  13       51.53       57.05     12.55 o 
  -1  -1  13       81.95       83.10     18.23 o 
   0  -1  13      334.35      346.48     18.55 o 
   1  -1  13        0.05       -1.79      4.78 o 
   2  -1  13        2.07       -1.19      4.18 o 
   3  -1  13       17.85       18.52      5.97 o 
   4  -1  13        0.55       -4.18      4.18 o 
   5  -1  13       16.76       19.11      7.17 o 
   6  -1  13       38.41       51.37      9.56 o 
   7  -1  13        0.69       -6.57      5.97 o 
   8  -1  13       16.06       18.52      8.36 o 
  -7   0  13        0.11        0.60      8.36 o 
  -6   0  13      420.42      386.88     17.04 o 
  -5   0  13       21.77       22.38      7.47 o 
  -4   0  13        1.32        2.60      4.16 o 
  -3   0  13        1.23       -3.40      3.30 o 
  -2   0  13      404.03      426.83     25.44 o 
  -1   0  13        4.72        7.63      3.73 o 
   0   0  13      373.53      407.27     13.52 o 
   1   0  13        3.30        2.30      6.87 o 
   2   0  13     1299.06     1251.06     29.36 o 
   3   0  13        2.50       -2.31      3.30 o 
   4   0  13        5.49        9.11      4.16 o 
   5   0  13       38.08       42.92      6.46 o 
   6   0  13       14.53       16.52      5.30 o 
   7   0  13        6.50       13.06      5.73 o 
   8   0  13        0.29        4.49      6.87 o 
  -7   1  13       22.59       23.89     11.95 o 
  -6   1  13       10.46       10.75      8.96 o 
  -5   1  13        2.44        4.80      5.38 o 
  -4   1  13       75.15       55.40     10.75 o 
  -3   1  13        0.10       -0.67      3.57 o 
  -2   1  13      114.30      122.59     11.06 o 
  -1   1  13        8.57       13.14      3.80 o 
   0   1  13      484.09      492.10     15.25 o 
   1   1  13      115.19      104.95      6.96 o 
   2   1  13      187.22      197.24      9.70 o 
   3   1  13       82.64       74.19      6.96 o 
   4   1  13      161.75      155.34      9.45 o 
   5   1  13        8.69        6.46      4.59 o 
   6   1  13       40.35       41.61      6.73 o 
   7   1  13        3.60        0.86      6.57 o 
   8   1  13        2.40        4.76      6.57 o 
   9   1  13        4.71       14.28      6.45 o 
  -7   2  13        1.64       -3.58      8.36 o 
  -6   2  13       35.54       17.32      9.56 o 
  -5   2  13        7.38        5.97      8.36 o 
  -4   2  13      348.99      267.43     19.74 o 
  -3   2  13        0.81        2.45      3.86 o 
  -2   2  13      478.70      456.38     15.60 o 
  -1   2  13        5.23        5.38      3.30 o 
   0   2  13        0.00       -1.92      2.28 o 
   1   2  13       96.46       97.16      7.39 o 
   2   2  13       14.20       18.29      4.42 o 
   3   2  13       26.28       32.07      5.49 o 
   4   2  13      142.07      119.33     31.38 o 
   5   2  13        0.06       -2.59      3.73 o 
   6   2  13       20.98       13.93      5.27 o 
   7   2  13        9.07        3.08      5.17 o 
   8   2  13        0.37       -4.28      4.84 o 
   9   2  13        0.23        2.94      5.41 o 
  -7   3  13        3.28       10.15     10.75 o 
  -6   3  13       49.65       57.35     13.74 o 
  -5   3  13        3.02        6.57      8.36 o 
  -4   3  13      175.19      138.08     16.14 o 
  -3   3  13        7.02        6.32      6.57 o 
  -2   3  13       29.54       34.04      5.44 o 
  -1   3  13        2.92        0.72      3.15 o 
   0   3  13       83.74       74.61      7.77 o 
   1   3  13      225.47      230.17     10.35 o 
   2   3  13       60.78       57.12      6.30 o 
   3   3  13       91.77      100.34      8.17 o 
   4   3  13       15.51       13.54      4.86 o 
   5   3  13        0.81       -3.43      4.16 o 
   6   3  13       29.90       37.22      6.88 o 
   7   3  13        0.11        5.67      5.07 o 
   8   3  13        2.97       -2.54      4.73 o 
   9   3  13        0.06       -4.48      5.08 o 
  -6   4  13       51.01       38.83     13.14 o 
  -5   4  13        0.71       -4.18      7.17 o 
  -4   4  13       15.44       11.95      8.36 o 
  -3   4  13        3.96        0.60      6.57 o 
  -2   4  13        6.23        1.79      3.73 o 
  -1   4  13       44.90       39.25      5.74 o 
   0   4  13      268.70      254.13      8.94 o 
   1   4  13       50.60       57.39      5.03 o 
   2   4  13      192.91      208.14     16.74 o 
   3   4  13       78.54       77.86     19.42 o 
   4   4  13        9.62        4.66      4.16 o 
   5   4  13        4.99       15.25      5.44 o 
   6   4  13       75.00       91.68      9.87 o 
   7   4  13        1.74       -1.40      4.84 o 
   8   4  13       79.09       77.20     13.14 o 
  -6   5  13        0.37       11.95     10.75 o 
  -5   5  13        2.23       -2.39      8.36 o 
  -4   5  13        1.06        1.19      8.36 o 
  -3   5  13       15.04        2.39      7.17 o 
  -2   5  13        4.82        4.78      7.17 o 
  -1   5  13       12.75       10.78      3.95 o 
   0   5  13       70.19       68.79      5.72 o 
   1   5  13        2.90        2.76      5.12 o 
   2   5  13       39.45       29.70      5.44 o 
   3   5  13       90.25       88.86      8.42 o 
   4   5  13       11.74        8.70      5.97 o 
   5   5  13        0.01       -1.34      4.42 o 
   6   5  13        0.01       -3.07      4.42 o 
   7   5  13        8.46        5.73      5.69 o 
   8   5  13        1.43        4.61      5.87 o 
  -5   6  13        0.29       -1.19      8.36 o 
  -4   6  13       12.97       28.67     11.35 o 
  -3   6  13        0.18       -3.58      7.76 o 
  -2   6  13      175.21      166.77     17.93 o 
  -1   6  13       27.50       29.20      5.87 o 
   0   6  13       36.71       28.56      4.95 o 
   1   6  13        1.39       -0.79      2.97 o 
   2   6  13      286.32      292.00     25.72 o 
   3   6  13      106.13       84.29      8.32 o 
   4   6  13      157.03      173.86     15.84 o 
   5   6  13        2.93        2.26      4.84 o 
   6   6  13        1.77        0.93      5.27 o 
   7   6  13       11.11        3.19      5.60 o 
   8   6  13       24.50       18.16      6.96 o 
  -4   7  13       18.99        7.77      9.56 o 
  -3   7  13        8.34        5.97      9.56 o 
  -2   7  13        7.55        8.96      8.96 o 
  -1   7  13       61.11       53.73      9.26 o 
   0   7  13       82.83       63.87      7.99 o 
   1   7  13       15.76       11.75      3.99 o 
   2   7  13       15.77       11.65      7.47 o 
   3   7  13       12.07       14.87      5.60 o 
   4   7  13       61.58       78.73      8.84 o 
   5   7  13       20.46       18.89     11.35 o 
   6   7  13        4.78       10.95      5.69 o 
   7   7  13        7.42        7.06      6.11 o 
  -3   8  13        0.03       10.15      9.56 o 
  -2   8  13        0.72       -5.97      8.96 o 
  -1   8  13        0.64        0.31      4.84 o 
   0   8  13       18.69       13.44      5.91 o 
   1   8  13        8.29       17.92      6.11 o 
   2   8  13       26.49       22.86      5.73 o 
   3   8  13       21.46       24.69      6.29 o 
   4   8  13      268.38      285.75     28.40 o 
   5   8  13       36.41       42.25     14.64 o 
   6   8  13       11.60       14.26      6.96 o 
  -1   9  13        0.78        5.38      5.69 o 
   0   9  13        8.78        0.86      5.27 o 
   1   9  13        0.10        0.15      5.38 o 
   2   9  13        0.81       -3.58      7.17 o 
   3   9  13        0.01       -1.19      7.17 o 
   4   9  13        5.48        3.61      5.87 o 
  -2  -7  14       12.81        6.57      9.56 o 
  -1  -7  14       52.37       43.01     11.35 o 
   0  -7  14        0.59        0.60      7.76 o 
   1  -7  14        8.36       -5.38      7.17 o 
  -4  -6  14        0.11       -4.27      5.69 o 
  -3  -6  14        7.74        9.22      9.26 o 
  -2  -6  14       37.47       38.42      7.57 o 
  -1  -6  14       17.03        6.57      7.77 o 
   0  -6  14       76.87       72.89     13.14 o 
   1  -6  14       39.23       29.87     10.16 o 
   2  -6  14       83.06       75.28     12.55 o 
   4  -6  14       11.93        9.56      8.36 o 
  -5  -5  14       23.24       22.54      7.74 o 
  -4  -5  14        1.13       -7.17      5.07 o 
  -3  -5  14       11.17       15.76      6.54 o 
  -2  -5  14       16.04       15.53      5.91 o 
  -1  -5  14      135.24      144.63     16.73 o 
   0  -5  14       56.13       60.34     11.35 o 
   1  -5  14        0.24       -1.19      6.57 o 
   2  -5  14       70.27       86.63     12.55 o 
   3  -5  14        0.03        1.19      4.65 o 
   4  -5  14       41.36       42.41     10.16 o 
   5  -5  14        1.61       10.75      7.76 o 
  -6  -4  14       11.80       13.91      7.38 o 
  -5  -4  14        1.99       -2.82      5.97 o 
  -4  -4  14       33.88       38.48      7.81 o 
  -3  -4  14       34.17       29.17      6.72 o 
  -2  -4  14      213.35      239.17     28.10 o 
  -1  -4  14        6.17        6.57      7.17 o 
   0  -4  14      596.76      604.34     28.75 o 
   1  -4  14       48.96       42.42      8.96 o 
   2  -4  14       81.32       95.00     11.95 o 
   3  -4  14       32.80       35.56      6.11 o 
   4  -4  14      213.14      209.84     15.54 o 
   5  -4  14        0.03        1.79      7.17 o 
   6  -4  14       94.26      105.76     14.94 o 
  -6  -3  14        5.84        5.38      8.36 o 
  -5  -3  14       43.53       54.36     11.95 o 
  -4  -3  14      318.70      343.22     16.25 o 
  -3  -3  14       31.43       31.99      6.72 o 
  -2  -3  14       98.85      116.19      9.72 o 
  -1  -3  14        6.19        8.58      5.67 o 
   0  -3  14       76.21       71.10     10.75 o 
   1  -3  14        1.64        5.97      5.97 o 
   2  -3  14       86.32       62.74      9.56 o 
   3  -3  14        5.93       -1.48      3.57 o 
   4  -3  14      459.77      426.77     22.74 o 
   5  -3  14        0.03        2.54      5.67 o 
   6  -3  14       44.58       59.74     12.55 o 
   7  -3  14        7.67        8.96      8.96 o 
  -7  -2  14        2.96       -0.60      6.34 o 
  -6  -2  14       63.50       74.49      9.92 o 
  -5  -2  14        0.50       -1.19      4.65 o 
  -4  -2  14       65.65       87.29      9.27 o 
  -3  -2  14       54.05       47.20     10.16 o 
  -2  -2  14      357.85      384.13     22.14 o 
  -1  -2  14        0.11       -2.39      5.38 o 
   0  -2  14     2459.08     2578.43     76.21 o 
   1  -2  14        0.21        7.17      5.97 o 
   2  -2  14        0.02        4.29      3.30 o 
   3  -2  14        3.32        1.19      3.57 o 
   4  -2  14      293.70      242.23     16.15 o 
   5  -2  14        0.15       -4.95      3.30 o 
   6  -2  14        6.11        5.35      4.84 o 
   7  -2  14        2.19       13.74      8.36 o 
   8  -2  14        1.61        1.79      7.76 o 
  -7  -1  14        1.19        1.56      5.87 o 
  -6  -1  14        3.45        5.55      5.73 o 
  -5  -1  14       16.22       11.27      6.27 o 
  -4  -1  14        6.74        6.87      5.07 o 
  -3  -1  14       31.35       44.01      6.76 o 
  -2  -1  14      240.51      227.61     11.42 o 
  -1  -1  14        2.30       -0.38      4.18 o 
   0  -1  14     1721.63     1791.99     56.66 o 
   1  -1  14        9.97       11.95      5.97 o 
   2  -1  14      330.97      300.35     17.95 o 
   3  -1  14       59.24       75.28     10.16 o 
   4  -1  14        8.03        0.00      4.78 o 
   5  -1  14        8.74       -2.99      4.78 o 
   6  -1  14       17.09       14.34      7.17 o 
   7  -1  14        7.87       10.15      7.17 o 
   8  -1  14        0.10       12.54      7.76 o 
  -7   0  14        0.20        7.76      9.56 o 
  -6   0  14       49.36       42.52      7.74 o 
  -5   0  14        0.00        3.95      4.84 o 
  -4   0  14      126.36       68.62      8.00 o 
  -3   0  14        3.83        0.57      4.00 o 
  -2   0  14       27.78       27.40      5.44 o 
  -1   0  14        1.77        4.78      3.80 o 
   0   0  14     5525.68     5748.58    150.06 o 
   1   0  14       12.83       26.28      7.17 o 
   2   0  14       54.25       65.55      7.77 o 
   3   0  14        3.73        4.24      4.00 o 
   4   0  14        2.30       -0.81      3.57 o 
   5   0  14       13.35       10.13      6.27 o 
   6   0  14        7.94        8.57      5.30 o 
   7   0  14        4.24        3.49      5.44 o 
   8   0  14        4.75       10.75      7.76 o 
  -7   1  14        3.40        5.97     10.15 o 
  -6   1  14       20.65       20.91     10.75 o 
  -5   1  14       19.27       16.13      8.36 o 
  -4   1  14        0.00       -3.73      7.47 o 
  -3   1  14        1.93       -2.11      3.57 o 
  -2   1  14      299.23      296.24     17.65 o 
  -1   1  14        1.33        4.85      3.88 o 
   0   1  14       25.57       33.45      7.77 o 
   1   1  14      127.98      131.04     14.05 o 
   2   1  14      673.03      699.97     20.35 o 
   3   1  14        2.62       -5.36      3.57 o 
   4   1  14        0.45       -0.66      4.00 o 
   5   1  14       53.21       49.74      7.03 o 
   6   1  14       14.88       12.03      5.73 o 
   7   1  14       17.32       12.68      5.60 o 
   8   1  14       10.22       23.00      7.31 o 
  -7   2  14        1.32        8.36     10.15 o 
  -6   2  14        0.59        7.76      8.96 o 
  -5   2  14        0.01       -1.19      7.17 o 
  -4   2  14      862.24      709.98     22.28 o 
  -3   2  14        7.07        8.15      5.08 o 
  -2   2  14       11.41        6.95      4.00 o 
  -1   2  14        1.79       -0.04      3.57 o 
   0   2  14      387.20      406.45     19.45 o 
   1   2  14       50.22       41.46      5.69 o 
   2   2  14      482.43      523.80     16.94 o 
   3   2  14       10.92        2.69      4.22 o 
   4   2  14      229.89      248.51     20.63 o 
   5   2  14        6.15       -0.63      4.42 o 
   6   2  14       14.26        7.67      5.30 o 
   7   2  14       17.24       11.88      5.86 o 
   8   2  14       11.13        9.33     10.75 o 
  -6   3  14        5.00       -1.19      8.96 o 
  -5   3  14        4.36       10.75      8.36 o 
  -4   3  14        4.39       -6.57      6.57 o 
  -3   3  14        2.20        2.20      4.00 o 
  -2   3  14      128.15       86.44      7.81 o 
  -1   3  14        1.75       -2.59      3.73 o 
   0   3  14       83.37       96.73      7.81 o 
   1   3  14      152.53      169.45     15.24 o 
   2   3  14      284.55      328.92     19.14 o 
   3   3  14      256.52      236.93     11.66 o 
   4   3  14       84.30       93.36     13.44 o 
   5   3  14       26.72       27.62      6.17 o 
   6   3  14       53.15       46.78      7.60 o 
   7   3  14        0.88       -0.55      5.02 o 
   8   3  14        7.86       11.77     15.83 o 
  -6   4  14        8.28       10.15     10.15 o 
  -5   4  14        0.44       -4.78      7.76 o 
  -4   4  14       17.14        7.77      8.36 o 
  -3   4  14        6.55       -2.39      6.57 o 
  -2   4  14      476.45      422.08     27.54 o 
  -1   4  14       25.22       22.80      5.02 o 
   0   4  14      183.48      183.00     12.98 o 
   1   4  14        2.04       -1.97      3.57 o 
   2   4  14      138.68      146.28     17.93 o 
   3   4  14      143.75      155.43     10.12 o 
   4   4  14       32.32       39.27      6.72 o 
   5   4  14       14.62        6.39      5.30 o 
   6   4  14       56.57       84.01     15.53 o 
   7   4  14        8.61        7.53      5.87 o 
   8   4  14       16.66       14.99      6.88 o 
  -5   5  14        3.37        8.96      8.36 o 
  -4   5  14       45.13       74.08     14.93 o 
  -3   5  14       27.96       34.65     11.35 o 
  -2   5  14      123.21      115.94     14.94 o 
  -1   5  14       38.14       32.41      5.87 o 
   0   5  14        6.08        2.33      3.21 o 
   1   5  14        3.14        4.02      4.78 o 
   2   5  14        0.09       -1.52      6.27 o 
   3   5  14      105.34      110.75     18.52 o 
   4   5  14       12.22       17.22      5.87 o 
   5   5  14        4.44       10.67      6.29 o 
   6   5  14       21.64        8.67      5.69 o 
   7   5  14        1.17        2.85      5.69 o 
   8   5  14       16.56       17.29      7.60 o 
  -4   6  14       43.10       46.60     13.74 o 
  -3   6  14        4.13        1.19      8.96 o 
  -2   6  14        4.03        8.36      8.36 o 
  -1   6  14        4.93       -1.19      6.57 o 
   0   6  14        9.52        7.00      3.48 o 
   1   6  14       61.31       76.27      7.74 o 
   2   6  14      247.39      261.31     15.85 o 
   3   6  14       22.60       34.72     13.44 o 
   4   6  14      230.22      238.13     12.89 o 
   5   6  14       41.31       43.71     13.74 o 
   6   6  14        4.09        3.96      5.69 o 
   7   6  14        9.18        9.77      6.54 o 
  -3   7  14        0.55       -2.99      8.96 o 
  -2   7  14        0.03        2.39      8.36 o 
  -1   7  14       48.30       41.82     11.35 o 
   0   7  14        5.83        7.63      9.86 o 
   1   7  14        2.75       -1.85      4.16 o 
   2   7  14       58.51       64.20     14.64 o 
   3   7  14        0.76       -1.48      4.84 o 
   4   7  14       25.54       28.68      7.03 o 
   5   7  14        0.01        2.39      5.49 o 
   6   7  14        0.67        2.52      9.56 o 
  -2   8  14       41.12       40.62     13.14 o 
  -1   8  14        2.05       -3.58      7.76 o 
   0   8  14       86.46      110.09     10.34 o 
   1   8  14       14.13       17.56      6.29 o 
   2   8  14       32.38       40.02     10.75 o 
   3   8  14        0.60       -1.19      5.07 o 
   4   8  14      204.06      223.36     13.27 o 
   5   8  14       36.81       58.15      9.07 o 
   1   9  14       12.23        8.79      6.11 o 
   2   9  14        1.88       -2.99      7.17 o 
  -3  -6  15        2.14        5.05      6.11 o 
  -2  -6  15       76.43       68.11     13.74 o 
  -1  -6  15       10.61       15.53     10.15 o 
   0  -6  15       12.67       25.09     10.15 o 
   1  -6  15        5.82       -1.79      7.17 o 
   2  -6  15        0.43        2.39      7.76 o 
  -4  -5  15        0.00       -5.03     10.45 o 
  -3  -5  15        4.80        3.92      5.60 o 
  -2  -5  15        1.65        4.18      8.36 o 
  -1  -5  15      106.03      124.89     16.13 o 
   0  -5  15       40.21       36.44     10.16 o 
   1  -5  15       53.84       55.56     11.35 o 
   2  -5  15       33.03       51.97     10.75 o 
   3  -5  15        8.78       11.35      7.76 o 
   4  -5  15       59.40       43.01     10.16 o 
   5  -5  15        0.25        3.58      7.76 o 
  -5  -4  15        3.06       10.43      7.14 o 
  -4  -4  15        7.47       10.17      8.06 o 
  -3  -4  15       13.08       18.44     10.75 o 
  -2  -4  15       58.04       48.67     11.65 o 
  -1  -4  15        8.86        8.96      7.76 o 
   0  -4  15      123.99      139.24     15.54 o 
   1  -4  15        0.38        2.99      6.57 o 
   2  -4  15       72.25       63.93     11.35 o 
   3  -4  15        8.90        6.57      7.17 o 
   4  -4  15      131.65      130.81     10.54 o 
   5  -4  15        0.01        5.38      7.76 o 
   6  -4  15        9.09        1.79      7.17 o 
  -6  -3  15        0.36       -2.39      8.36 o 
  -5  -3  15       30.45       31.57     10.75 o 
  -4  -3  15       97.09      106.26     10.54 o 
  -3  -3  15       48.70       55.84     17.92 o 
  -2  -3  15       93.48       89.48     16.13 o 
  -1  -3  15       21.12       14.34      7.77 o 
   0  -3  15      103.62      109.35     13.15 o 
   1  -3  15       32.66       33.45      9.56 o 
   2  -3  15       75.91       65.72     10.16 o 
   3  -3  15       16.87       19.07      5.38 o 
   4  -3  15       71.09       62.67      7.74 o 
   5  -3  15        0.15       -1.19      4.22 o 
   6  -3  15       22.49       17.32      8.96 o 
   7  -3  15        0.28        5.38      7.76 o 
  -6  -2  15        2.53       24.12     14.63 o 
  -5  -2  15        0.14       -0.30      5.49 o 
  -4  -2  15       38.77       43.61     10.75 o 
  -3  -2  15        0.70       -2.39      5.97 o 
  -2  -2  15       11.34       25.68      8.36 o 
  -1  -2  15       25.72       25.69      8.36 o 
   0  -2  15      700.34      701.20     30.57 o 
   1  -2  15        4.38        6.57      6.57 o 
   2  -2  15     1138.38     1079.20     39.64 o 
   3  -2  15        0.00        1.13      5.97 o 
   4  -2  15        6.03        9.87      4.73 o 
   5  -2  15       75.66       80.35      8.45 o 
   6  -2  15      117.89      115.25     10.04 o 
   7  -2  15        0.02       -1.79      5.97 o 
  -6  -1  15       16.85       19.71      7.17 o 
  -5  -1  15       11.03        2.99      5.07 o 
  -4  -1  15        0.15       -5.80      3.86 o 
  -3  -1  15       36.54       36.46      6.72 o 
  -2  -1  15      428.11      411.57     16.76 o 
  -1  -1  15        9.59        1.19      6.57 o 
   0  -1  15      174.94      185.32     14.94 o 
   1  -1  15        2.20        4.78      7.17 o 
   2  -1  15      149.75      158.99     13.75 o 
   3  -1  15      185.67      194.89     14.95 o 
   4  -1  15       39.11       35.25      8.36 o 
   5  -1  15       56.84       62.73     10.75 o 
   6  -1  15      175.29      153.02     14.35 o 
   7  -1  15        1.88        5.69     11.35 o 
   8  -1  15        7.18        5.97      7.17 o 
  -6   0  15       31.22       45.43     15.53 o 
  -5   0  15        1.71        8.56      5.60 o 
  -4   0  15      336.37      327.44     15.16 o 
  -3   0  15        1.26       -3.25      7.76 o 
  -2   0  15      274.76      260.61     12.69 o 
  -1   0  15        0.01        6.57      6.57 o 
   0   0  15      764.56      741.72     30.58 o 
   1   0  15       31.66       29.27      8.36 o 
   2   0  15     2081.68     2052.26     44.38 o 
   3   0  15       25.16       30.34      5.69 o 
   4   0  15       13.63       14.04      5.07 o 
   5   0  15       27.62       22.34      7.77 o 
   6   0  15       98.79      114.23     10.19 o 
   7   0  15        4.50        1.84      5.44 o 
   8   0  15        0.09        2.99      7.17 o 
  -6   1  15       26.11       25.69     11.35 o 
  -5   1  15        0.24       -4.94      4.42 o 
  -4   1  15        0.01       -0.51      7.76 o 
  -3   1  15        1.75       -2.61      3.86 o 
  -2   1  15        2.99       -1.49      3.38 o 
  -1   1  15        1.05       -1.19      3.80 o 
   0   1  15      269.93      258.98     16.75 o 
   1   1  15      141.60      147.04     13.15 o 
   2   1  15      595.22      569.07     18.22 o 
   3   1  15        8.38       11.45      5.97 o 
   4   1  15       74.85       80.26      8.17 o 
   5   1  15      126.02      133.28     12.25 o 
   6   1  15       20.51       15.96      5.73 o 
   7   1  15       16.17       15.61      6.17 o 
   8   1  15       15.26       19.00      6.60 o 
  -6   2  15       19.52       28.07     11.35 o 
  -5   2  15        0.09        2.39      8.36 o 
  -4   2  15      101.95       82.84      8.75 o 
  -3   2  15        0.38       -5.14      3.43 o 
  -2   2  15      335.33      262.71     14.06 o 
  -1   2  15        0.15       -1.49      3.80 o 
   0   2  15       41.00       58.54      9.56 o 
   1   2  15       43.30       60.94      9.56 o 
   2   2  15     2432.09     2454.70    115.78 o 
   3   2  15        1.54        7.47      4.65 o 
   4   2  15       10.95       17.74      5.44 o 
   5   2  15        2.24        7.01      6.87 o 
   6   2  15       11.64        6.87      5.67 o 
   7   2  15        8.41        8.77      6.03 o 
   8   2  15        0.26        2.47      6.03 o 
  -6   3  15       17.04       10.15     10.75 o 
  -5   3  15        0.87        2.99      8.96 o 
  -4   3  15       35.00       42.41     11.35 o 
  -3   3  15        3.83       -2.28      5.97 o 
  -2   3  15       12.33       10.15      4.86 o 
  -1   3  15        7.79        1.46      5.67 o 
   0   3  15       93.72       82.46     10.16 o 
   1   3  15       67.70       84.24     10.75 o 
   2   3  15        7.92       11.40      5.02 o 
   3   3  15      198.89      215.94     11.57 o 
   4   3  15      350.14      370.29     15.64 o 
   5   3  15        5.31        4.88      4.86 o 
   6   3  15        3.08        8.10      5.60 o 
   7   3  15       15.60       10.15      7.17 o 
   8   3  15       16.39       17.38      6.88 o 
  -5   4  15        1.01        4.78     10.15 o 
  -4   4  15        1.06       -2.39      7.76 o 
  -3   4  15        0.01        4.78      7.17 o 
  -2   4  15      580.39      547.27     18.93 o 
  -1   4  15        5.42        5.38      6.27 o 
   0   4  15        2.04       -1.79      4.78 o 
   1   4  15        4.83        2.36      4.00 o 
   2   4  15      246.78      261.06     12.47 o 
   3   4  15       42.49       58.00      7.60 o 
   4   4  15      146.46      147.06     11.06 o 
   5   4  15       12.36        8.02      5.73 o 
   6   4  15        1.91       -1.86      5.17 o 
   7   4  15        2.20       -1.41      5.17 o 
   8   4  15       13.37       12.12      7.17 o 
  -5   5  15        0.04        7.76     10.15 o 
  -4   5  15        1.31        3.58      8.96 o 
  -3   5  15        3.54       -1.79      7.76 o 
  -2   5  15        2.86        7.76      7.76 o 
  -1   5  15       18.37       16.27      6.27 o 
   0   5  15      105.36       86.65     10.76 o 
   1   5  15        9.66        2.69      4.22 o 
   2   5  15       74.38       67.43     19.72 o 
   3   5  15       83.73       95.11      9.26 o 
   4   5  15      130.03      141.71     13.75 o 
   5   5  15       48.29       46.98      8.16 o 
   6   5  15       35.14       41.87     15.23 o 
   7   5  15       10.85       13.91      6.54 o 
  -4   6  15       11.70       22.70     11.35 o 
  -3   6  15        0.04       -2.99      7.76 o 
  -2   6  15        4.67       15.53      9.56 o 
  -1   6  15        2.64        5.38      7.76 o 
   0   6  15      176.37      174.48     24.21 o 
   1   6  15       20.73       24.49      5.69 o 
   2   6  15        0.28       -1.91      5.08 o 
   3   6  15        0.11       -1.49      4.22 o 
   4   6  15      147.54      155.55     18.23 o 
   5   6  15       30.24       32.15      7.14 o 
   6   6  15       14.67       22.76      7.57 o 
   7   6  15        3.61       -1.32      6.11 o 
  -3   7  15        0.00       -5.38      8.36 o 
  -2   7  15       17.14       19.11     10.75 o 
  -1   7  15       36.26       31.06     10.75 o 
   0   7  15       29.27       42.41     11.35 o 
   1   7  15       31.07       39.15     11.65 o 
   2   7  15        0.23       -1.19      4.30 o 
   3   7  15        9.86       13.61      6.11 o 
   4   7  15       14.58       15.53      8.66 o 
   5   7  15        1.98        9.96      6.45 o 
   6   7  15        1.26       -3.01      5.69 o 
  -1   8  15        2.20        1.79      8.96 o 
   0   8  15        4.59        9.20      6.29 o 
   1   8  15        1.89       -1.79      7.17 o 
   2   8  15       19.07       19.71      9.56 o 
   3   8  15       17.79       22.40      6.76 o 
   4   8  15       99.45       95.18     15.54 o 
  -1  -6  16       10.69       23.89     11.35 o 
   0  -6  16       18.65       14.93      9.56 o 
   1  -6  16        0.14        8.36      8.96 o 
   2  -6  16        3.81       19.11     10.15 o 
  -3  -5  16        0.02       -0.19      5.87 o 
  -2  -5  16       11.00       29.27     10.75 o 
  -1  -5  16       88.21       77.67     13.74 o 
   0  -5  16        0.24       -4.18      6.57 o 
   1  -5  16       37.45       40.62     10.75 o 
   2  -5  16        2.69        0.60      7.17 o 
   3  -5  16        0.01        5.38      7.17 o 
  -4  -4  16       78.15       84.57     10.56 o 
  -3  -4  16        5.95        9.74      6.11 o 
  -2  -4  16      119.92      102.78     14.94 o 
  -1  -4  16        3.67       -1.19      7.17 o 
   0  -4  16      168.14      139.27     15.54 o 
   1  -4  16        8.87        4.18      6.57 o 
   2  -4  16        0.96       -2.99      5.97 o 
   3  -4  16        0.08       -4.78      5.97 o 
   4  -4  16        0.05       -3.58      5.97 o 
   5  -4  16        3.76        5.38      7.76 o 
  -5  -3  16       24.29       29.85      8.23 o 
  -4  -3  16        2.04        7.37      6.11 o 
  -3  -3  16        4.94        9.26      6.27 o 
  -2  -3  16       11.15       15.53      8.96 o 
  -1  -3  16       18.91       22.70      8.96 o 
   0  -3  16       13.51       25.68      9.56 o 
   1  -3  16       19.97       23.89      8.36 o 
   2  -3  16       68.22       59.75     10.75 o 
   3  -3  16        0.10       -4.18      5.38 o 
   4  -3  16       63.89       60.60      7.81 o 
   5  -3  16        4.20        4.88      4.84 o 
   6  -3  16       21.44       22.70      9.56 o 
  -5  -2  16        7.59       -1.79      7.76 o 
  -4  -2  16        7.29       15.53      8.96 o 
  -3  -2  16        0.10       -6.57      6.57 o 
  -2  -2  16       55.25       42.42     10.16 o 
  -1  -2  16        2.08       -6.57      5.97 o 
   0  -2  16      145.76      161.97     14.94 o 
   1  -2  16        0.00       -1.79      5.97 o 
   2  -2  16      117.84       91.43     11.95 o 
   3  -2  16       36.91       40.62      9.56 o 
   4  -2  16      109.11       98.06      8.87 o 
   5  -2  16        0.62        0.30      5.08 o 
   6  -2  16       41.78       38.05      6.96 o 
   7  -2  16        0.13       13.74      8.36 o 
  -6  -1  16        0.86        3.52      6.11 o 
  -5  -1  16        2.20        1.49      5.49 o 
  -4  -1  16        0.06        0.88      7.17 o 
  -3  -1  16       29.67       32.01      6.54 o 
  -2  -1  16      208.49      201.47     16.74 o 
  -1  -1  16        8.96       -1.19      6.57 o 
   0  -1  16      366.64      381.13     22.14 o 
   1  -1  16       14.59       19.71      7.77 o 
   2  -1  16      103.47      128.48     13.74 o 
   3  -1  16       36.09       28.67      8.36 o 
   4  -1  16       27.16       25.69      8.36 o 
   5  -1  16       85.85       68.71     10.75 o 
   6  -1  16       58.09       36.44      9.56 o 
   7  -1  16        0.01        2.49      5.97 o 
  -6   0  16        0.99        3.94      5.69 o 
  -5   0  16        0.09       -3.38      4.73 o 
  -4   0  16       10.01        9.40      5.69 o 
  -3   0  16        0.17        1.79      4.42 o 
  -2   0  16       34.32       31.34      6.11 o 
  -1   0  16        1.35       -4.18      5.38 o 
   0   0  16      148.60      153.61     14.94 o 
   1   0  16        0.51       -3.58      4.78 o 
   2   0  16      432.76      452.48     23.34 o 
   3   0  16       28.39       32.01      6.34 o 
   4   0  16      699.29      672.29     34.15 o 
   5   0  16       31.54       33.00     10.75 o 
   6   0  16       30.37       42.39     11.95 o 
   7   0  16       39.52       31.62      9.26 o 
  -6   1  16       22.01       11.35     10.15 o 
  -5   1  16        1.53       -0.83      4.84 o 
  -4   1  16       81.05       74.27     12.85 o 
  -3   1  16        1.43       -1.91      4.42 o 
  -2   1  16        7.89        7.09      5.08 o 
  -1   1  16        2.60       -6.57      4.78 o 
   0   1  16      366.48      333.27     19.75 o 
   1   1  16        6.82       -0.60      6.57 o 
   2   1  16      273.00      284.68     18.54 o 
   3   1  16        0.44       -0.60      4.22 o 
   4   1  16       62.99       62.35      7.89 o 
   5   1  16      205.57      222.28     12.60 o 
   6   1  16       20.81       16.94      6.17 o 
   7   1  16       39.64       34.71      8.17 o 
  -5   2  16        1.48        2.99      8.96 o 
  -4   2  16       71.19       61.46      8.32 o 
  -3   2  16        0.20       -1.56      4.42 o 
  -2   2  16      414.80      391.93     17.95 o 
  -1   2  16        2.08       -2.39      5.38 o 
   0   2  16      293.98      280.52     17.94 o 
   1   2  16       22.72       19.11      7.77 o 
   2   2  16      707.15      707.78     30.56 o 
   3   2  16       58.48       57.81      7.57 o 
   4   2  16      588.89      599.10     24.55 o 
   5   2  16       30.37       22.68      6.72 o 
   6   2  16        5.62        6.66      5.69 o 
   7   2  16       15.69        6.45      5.96 o 
  -5   3  16        2.97       13.74     10.75 o 
  -4   3  16       10.69        0.60      7.76 o 
  -3   3  16        5.92       -6.27      4.18 o 
  -2   3  16        8.68       11.25      5.02 o 
  -1   3  16        9.92        1.79      6.57 o 
   0   3  16        0.72        1.19      5.38 o 
   1   3  16       65.57       63.33     10.16 o 
   2   3  16       91.27      101.10      8.84 o 
   3   3  16       73.94       75.59      8.45 o 
   4   3  16       11.58       22.70      6.29 o 
   5   3  16        5.45       12.75     11.35 o 
   6   3  16        0.71        4.23      5.41 o 
   7   3  16       26.42       21.93      7.38 o 
  -5   4  16        0.03       10.75     10.75 o 
  -4   4  16       28.20       37.04     11.95 o 
  -3   4  16        1.35       -2.39      7.17 o 
  -2   4  16      152.59      144.58     10.62 o 
  -1   4  16        4.98        2.13     10.15 o 
   0   4  16      277.16      260.74     17.34 o 
   1   4  16        0.09        3.58      5.97 o 
   2   4  16       31.71       47.42      6.88 o 
   3   4  16       23.74       31.05      6.54 o 
   4   4  16      459.99      464.43     26.93 o 
   5   4  16        0.03        6.87      5.49 o 
   6   4  16       45.66       72.31      9.87 o 
   7   4  16        0.01       -2.65      5.60 o 
  -4   5  16       26.01       43.61     13.74 o 
  -3   5  16        0.41        4.78      8.96 o 
  -2   5  16       18.38       22.70     10.15 o 
  -1   5  16        1.46       -2.42      4.16 o 
   0   5  16       30.96       35.84      8.96 o 
   1   5  16       25.35       23.89      7.77 o 
   2   5  16        4.94        8.39      6.87 o 
   3   5  16       47.97       51.50     10.45 o 
   4   5  16        0.00        3.65      6.27 o 
   5   5  16       23.98       28.30      7.38 o 
   6   5  16       75.66       75.33      9.76 o 
   7   5  16        1.96        2.25      9.86 o 
  -3   6  16        2.01        2.39      8.96 o 
  -2   6  16        0.14        5.97      9.56 o 
  -1   6  16        0.38       -0.60      7.17 o 
   0   6  16      104.73      103.37     12.55 o 
   1   6  16       10.10        8.72      5.27 o 
   2   6  16        3.59        4.11      5.27 o 
   3   6  16        2.12       -0.57      6.87 o 
   4   6  16       63.85       70.23      9.18 o 
   5   6  16        0.87        5.35     12.24 o 
   6   6  16       25.59       41.19      8.59 o 
  -2   7  16        1.63       -4.18      8.36 o 
  -1   7  16        2.35        1.79      8.96 o 
   1   7  16       12.53       13.74      8.96 o 
   2   7  16       28.85       27.00      6.54 o 
   3   7  16        2.81       10.07      6.29 o 
   4   7  16       31.30       34.76      7.57 o 
   5   7  16        1.95        4.22      6.11 o 
   1   8  16        0.95       -0.60      7.76 o 
   2   8  16       25.65       39.42     11.35 o 
  -2  -5  17        0.08       -5.38      8.96 o 
  -1  -5  17       36.06       28.08     10.75 o 
   0  -5  17        7.05       14.93     10.15 o 
   1  -5  17       20.15       30.46     10.15 o 
   2  -5  17       14.54       17.92      8.96 o 
  -3  -4  17       17.78       30.46     10.75 o 
  -2  -4  17        2.02       -4.18      7.76 o 
  -1  -4  17       23.42       15.53     10.15 o 
   0  -4  17        0.35       -4.78      6.57 o 
   1  -4  17        5.22        5.38      8.36 o 
   2  -4  17        2.42       -2.99      7.17 o 
   3  -4  17        0.54       11.35      8.36 o 
   4  -4  17        0.56       -0.60      7.17 o 
  -4  -3  17        2.96        5.67      6.34 o 
  -3  -3  17        4.74       11.35      8.96 o 
  -2  -3  17        1.16        4.18      8.36 o 
  -1  -3  17        0.12        7.76      8.36 o 
   0  -3  17       88.33       65.13     11.95 o 
   1  -3  17       40.48       48.39     10.75 o 
   2  -3  17        0.54       -8.06      5.38 o 
   3  -3  17        3.67        1.19      6.57 o 
   4  -3  17        7.20        4.18      7.17 o 
   5  -3  17        0.72        2.36      7.47 o 
  -5  -2  17        2.98        5.97      8.96 o 
  -4  -2  17       34.85       52.57     12.54 o 
  -3  -2  17        0.66       -8.36      5.97 o 
  -2  -2  17       67.85       45.41     10.75 o 
  -1  -2  17        5.08        2.99      6.57 o 
   0  -2  17      141.62      181.09     16.14 o 
   1  -2  17        0.00       -7.76      5.38 o 
   2  -2  17      118.77      126.09     14.94 o 
   3  -2  17        3.92        2.39      5.97 o 
   4  -2  17        2.34       -3.58      6.57 o 
   5  -2  17        5.54       12.13      5.44 o 
   6  -2  17       20.10       28.52     16.72 o 
  -5  -1  17        0.58        3.86      6.29 o 
  -4  -1  17        8.08        3.25      5.69 o 
  -3  -1  17       13.74       10.15      5.91 o 
  -2  -1  17       33.53       44.20     10.75 o 
  -1  -1  17        0.00        3.58      7.17 o 
   0  -1  17        7.21        0.00      6.57 o 
   1  -1  17        7.95       -1.19      5.97 o 
   2  -1  17       14.74       20.31      8.36 o 
   3  -1  17       33.23       30.47      8.96 o 
   4  -1  17       54.07       46.61     11.65 o 
   5  -1  17       54.43       62.46      8.03 o 
   6  -1  17       21.64       15.81      5.87 o 
  -5   0  17        0.16        0.42      5.69 o 
  -4   0  17       29.25       31.74      7.31 o 
  -3   0  17        2.88       -1.95      4.59 o 
  -2   0  17       27.43       54.36     11.35 o 
  -1   0  17        1.93        1.79      6.57 o 
   0   0  17       61.84       77.67     12.55 o 
   1   0  17        7.73        6.57      7.17 o 
   2   0  17       21.96       16.73      7.77 o 
   3   0  17        4.21        5.38      6.57 o 
   4   0  17       30.19       27.79      6.54 o 
   5   0  17       62.81       62.82     11.35 o 
   6   0  17      157.25      173.42     22.11 o 
   7   0  17        2.31       -0.60      7.17 o 
  -5   1  17        0.01        4.46      5.87 o 
  -4   1  17        0.05        1.19      5.49 o 
  -3   1  17        0.24        1.58      5.38 o 
  -2   1  17        1.89        4.78      6.57 o 
  -1   1  17        1.87       10.75      7.76 o 
   0   1  17      168.48      165.57     14.94 o 
   1   1  17       17.04        9.56      7.77 o 
   2   1  17      411.48      396.14     22.14 o 
   3   1  17        0.54       -7.17      5.38 o 
   4   1  17        4.28        0.47      4.73 o 
   5   1  17       82.08       73.98     17.63 o 
   6   1  17        1.87        2.28     11.05 o 
   7   1  17       58.22       52.84      9.04 o 
  -5   2  17        0.05        1.79      8.96 o 
  -4   2  17        5.75       12.78      6.29 o 
  -3   2  17        0.04       -2.21      4.84 o 
  -2   2  17        0.07       -1.79      6.57 o 
  -1   2  17        3.00       -6.57      5.97 o 
   0   2  17        9.64        4.18      6.57 o 
   1   2  17        3.06       -2.99      5.97 o 
   2   2  17       92.77       78.87     11.95 o 
   3   2  17        7.42        8.22      9.56 o 
   4   2  17       19.35       22.90      6.29 o 
   5   2  17       11.17       12.46      6.17 o 
   6   2  17      156.15      123.97     11.15 o 
   7   2  17       14.15        5.90      6.60 o 
  -4   3  17       17.78        4.78      8.96 o 
  -3   3  17        0.00        3.24      4.86 o 
  -2   3  17      112.00       94.41     12.55 o 
  -1   3  17        0.57       -5.38      5.97 o 
   0   3  17       15.07        0.00      6.57 o 
   1   3  17       77.28       69.31     10.75 o 
   2   3  17      206.93      213.43     16.74 o 
   3   3  17       14.64       22.75      6.57 o 
   4   3  17      189.72      209.79     12.66 o 
   5   3  17        3.89        9.16      5.69 o 
   6   3  17        4.82        0.64      5.69 o 
   7   3  17       36.52       41.90      8.84 o 
  -4   4  17       16.95       28.67     11.95 o 
  -3   4  17        0.32       -7.17      6.57 o 
  -2   4  17       62.03       52.30      7.74 o 
  -1   4  17        1.58       -2.39      5.38 o 
   0   4  17       94.02       58.56     10.16 o 
   1   4  17        7.47        4.78      7.17 o 
   2   4  17      111.72      107.56     13.15 o 
   3   4  17       10.60       17.16      6.11 o 
   4   4  17      438.69      511.48     19.83 o 
   5   4  17       11.79       20.31      6.88 o 
   6   4  17       78.58       84.63     19.12 o 
  -3   5  17        1.29        8.36      9.56 o 
  -2   5  17        0.30        0.00      8.36 o 
   0   5  17        8.89       17.32      7.76 o 
   1   5  17       15.54       29.87      8.96 o 
   2   5  17        0.03       -7.76      5.97 o 
   3   5  17       58.26       57.61     16.43 o 
   4   5  17       11.71       19.11      6.34 o 
   5   5  17        1.97        7.47      6.34 o 
   6   5  17       19.00       29.73      8.06 o 
  -2   6  17        1.59        2.99      8.96 o 
   1   6  17        3.86        8.96      7.76 o 
   2   6  17       59.12       65.94      8.42 o 
   3   6  17        0.79        3.05      7.47 o 
   4   6  17       19.33       20.80      7.14 o 
   5   6  17        0.28        2.37      6.87 o 
   2   7  17       31.98       34.55      7.14 o 
   3   7  17        7.88        9.60      6.29 o 
  -2  -4  18        1.75        4.78      8.36 o 
  -1  -4  18       38.08       45.40     13.14 o 
   0  -4  18       57.73       62.73     12.55 o 
   1  -4  18       18.10       17.92      9.56 o 
   2  -4  18        2.07        8.36      8.36 o 
   3  -4  18        0.73       10.15      8.96 o 
  -3  -3  18        1.27        3.58      9.56 o 
  -2  -3  18        5.80        4.18      7.76 o 
  -1  -3  18        5.81       15.53      9.56 o 
   0  -3  18        0.41        2.39      7.17 o 
   1  -3  18       14.81       13.14      8.96 o 
   2  -3  18        1.40       -0.60      7.76 o 
   3  -3  18        0.30       -7.76      7.17 o 
   4  -3  18       16.63       14.34      8.96 o 
  -4  -2  18        0.02       -1.79      8.96 o 
  -3  -2  18        0.45       -0.60      7.76 o 
  -2  -2  18       24.80       32.26     10.15 o 
  -1  -2  18        2.38       -1.79      6.57 o 
   0  -2  18       83.31      121.29     14.94 o 
   1  -2  18        8.41        7.17      7.76 o 
   2  -2  18       21.23       25.09      9.56 o 
   3  -2  18        5.92        1.79      6.57 o 
   4  -2  18        5.97       -3.58      6.57 o 
   5  -2  18        0.99       -7.17      7.17 o 
  -4  -1  18        0.47        3.27      6.11 o 
  -3  -1  18        1.21       -2.39      7.17 o 
  -2  -1  18        3.69        1.79      7.17 o 
  -1  -1  18        3.06       -1.19      6.57 o 
   0  -1  18        0.15       -5.38      5.97 o 
   1  -1  18        9.40        4.18      7.17 o 
   2  -1  18       79.79       83.05     13.14 o 
   3  -1  18        0.55       -5.38      6.57 o 
   4  -1  18        1.33       -1.19      7.17 o 
   5  -1  18       49.60       50.53      8.23 o 
  -4   0  18        4.73       -1.88      5.69 o 
  -3   0  18        0.16       11.95      8.36 o 
  -2   0  18       78.04       76.48     12.55 o 
  -1   0  18        0.12       -5.38      7.17 o 
   0   0  18       61.72       61.54     11.35 o 
   1   0  18        0.00       -2.99      6.57 o 
   2   0  18      116.40      145.81     15.54 o 
   3   0  18        4.37        0.60      7.17 o 
   4   0  18       24.09       29.27      9.56 o 
   5   0  18       13.54        4.18      7.17 o 
   6   0  18        2.50       -1.79      7.17 o 
  -4   1  18        3.19       10.99      6.29 o 
  -3   1  18        0.02        7.17      7.76 o 
  -2   1  18       19.76       26.88      9.56 o 
  -1   1  18        1.41       -5.97      5.97 o 
   0   1  18       40.20       35.25      9.56 o 
   1   1  18        8.46        9.56      7.76 o 
   2   1  18        8.34        8.36      7.76 o 
   3   1  18        0.77       -6.57      6.57 o 
   4   1  18        0.64        5.08      5.49 o 
   5   1  18       61.99       65.78      9.26 o 
   6   1  18       22.69       17.51      6.72 o 
  -4   2  18       41.28       50.18     12.54 o 
  -3   2  18        0.68        7.17      7.76 o 
  -2   2  18       39.61       46.00     10.16 o 
  -1   2  18        2.29       -8.36      5.97 o 
   0   2  18       17.73        8.36      7.77 o 
   1   2  18        1.07       -8.36      6.57 o 
   2   2  18        2.43        3.58      7.76 o 
   3   2  18        3.62        5.97      7.76 o 
   4   2  18       27.56       26.55      6.88 o 
   5   2  18        1.67       -0.27      5.60 o 
   6   2  18        2.51        3.03      6.29 o 
  -3   3  18        0.34       -3.43      5.02 o 
  -2   3  18        9.27        0.00      6.57 o 
  -1   3  18        0.26        1.19      7.76 o 
   0   3  18        5.26       -4.18      6.57 o 
   1   3  18       37.22       45.40     10.75 o 
   2   3  18       86.91       75.28     12.55 o 
   3   3  18       41.62       35.25     10.16 o 
   4   3  18      185.53      175.73     17.33 o 
   5   3  18        0.10        3.33      5.73 o 
   6   3  18       10.87       15.60      7.38 o 
  -3   4  18        0.07        4.18      9.56 o 
  -1   4  18        0.92        0.00      6.57 o 
   0   4  18       14.81       17.92      8.36 o 
   1   4  18       12.42       16.13      8.36 o 
   2   4  18        1.81       -6.57      6.57 o 
   3   4  18        0.17        2.99      7.17 o 
   4   4  18        1.21        5.59      5.87 o 
   5   4  18        0.58        4.78      5.91 o 
   0   5  18       43.68       44.21     10.16 o 
   1   5  18        0.31       -0.60      6.57 o 
   2   5  18        3.43        7.76      7.76 o 
   3   5  18       50.68       58.37      8.65 o 
   4   5  18       51.28       55.47      8.84 o 
   5   5  18        4.52        2.84      6.11 o 
   1   6  18        0.09       -5.38      6.57 o 
   2   6  18        0.39       -5.97      7.17 o 
   3   6  18        3.31        3.29      5.91 o 
   4   6  18       22.00       27.90     12.84 o 
  -1  -3  19        8.46        1.79      7.76 o 
   0  -3  19       33.84       41.22     11.35 o 
   1  -3  19        0.17       -4.78      7.76 o 
   2  -3  19       59.21       57.35     12.55 o 
  -2  -2  19        6.95       10.15      9.56 o 
  -1  -2  19        0.13        1.79      7.17 o 
   0  -2  19        6.24       13.14      8.96 o 
   1  -2  19        2.85       13.74      9.56 o 
   2  -2  19       51.70       78.26     13.14 o 
   3  -2  19        0.04        1.19      7.17 o 
   4  -2  19        7.39        7.17      8.36 o 
  -3  -1  19        0.41       -0.60      7.76 o 
  -2  -1  19        1.74        4.18      7.76 o 
  -1  -1  19        0.10       -4.78      7.17 o 
   0  -1  19        0.31        1.79      7.76 o 
   1  -1  19        0.87       -5.38      6.57 o 
   2  -1  19        2.25       11.35      8.96 o 
   3  -1  19        2.75       -8.96      5.97 o 
   4  -1  19        0.04        8.96      7.76 o 
  -3   0  19        0.13        5.38      8.36 o 
  -2   0  19        9.03        7.76      8.36 o 
  -1   0  19        0.09       -4.18      6.57 o 
   0   0  19       57.87       40.62     10.75 o 
   1   0  19        4.86        2.39      7.17 o 
   2   0  19       88.58       97.39     13.74 o 
   3   0  19        3.57        5.38      8.36 o 
   4   0  19       29.12       19.11      9.56 o 
   5   0  19       11.35        2.99      8.96 o 
  -3   1  19        0.15        3.58      8.36 o 
  -2   1  19        2.01       10.75      8.96 o 
  -1   1  19        0.01       -8.96      5.97 o 
   0   1  19        0.32        5.38      7.76 o 
   1   1  19        0.00       -2.39      7.17 o 
   2   1  19        0.31        1.19      7.76 o 
   3   1  19       23.58       26.28      9.56 o 
   4   1  19       15.61       23.30      9.56 o 
   5   1  19        6.46       -3.52      5.69 o 
  -3   2  19        0.06       14.93      9.56 o 
  -2   2  19        7.29        1.19      7.76 o 
  -1   2  19        0.41       -1.19      6.57 o 
   0   2  19       53.98       65.12     11.95 o 
   1   2  19        6.83       10.75      8.36 o 
   2   2  19       87.57       84.84     13.14 o 
   3   2  19       12.25       21.50     10.15 o 
   4   2  19       68.40       78.26     13.14 o 
   5   2  19        4.66        2.69      6.34 o 
  -2   3  19        0.65        6.57      8.36 o 
  -1   3  19        2.53        4.78      8.36 o 
   0   3  19       19.09       11.35      7.77 o 
   1   3  19        6.23        8.36      8.36 o 
   2   3  19        5.08       15.53      8.96 o 
   3   3  19        6.03        8.96      8.96 o 
   4   3  19       51.72       47.19     11.35 o 
   5   3  19        0.33        0.91      6.03 o 
  -1   4  19        4.78        8.36      7.76 o 
   0   4  19       12.23        0.00      8.36 o 
   1   4  19        5.54        4.18      7.76 o 
   2   4  19        2.71        8.36      7.76 o 
   3   4  19        0.71        1.79      7.76 o 
   4   4  19       16.19       43.60     12.54 o 
   0   5  19       21.12       16.73      8.96 o 
   1   5  19        0.53        0.00      7.76 o 
   2   5  19        2.04       -2.99      7.17 o 
   3   5  19       10.90       10.75      8.96 o 
   1  -2  20        0.00       -1.79      8.36 o 
  -1  -1  20        0.59        0.60      8.36 o 
   0  -1  20        2.71        0.00      7.76 o 
   1  -1  20        0.18       -0.60      7.17 o 
   2  -1  20       51.39       48.99     11.95 o 
   3  -1  20       17.76       16.13      9.56 o 
  -1   0  20        0.14       -5.38      7.76 o 
   0   0  20       10.45       11.35      8.96 o 
   1   0  20        1.00        0.00      7.76 o 
   2   0  20        0.03        4.18      8.36 o 
   3   0  20       15.54       29.87     11.35 o 
  -2   1  20       47.60       84.23     14.34 o 
  -1   1  20        1.26       -2.99      7.76 o 
   0   1  20        3.12       -7.76      7.17 o 
   1   1  20        2.70        6.57      8.36 o 
   2   1  20        1.18       10.75      9.56 o 
   3   1  20        9.46        3.58      7.76 o 
   4   1  20        3.02       10.75      8.96 o 
  -1   2  20        1.36       -7.17      7.76 o 
   0   2  20       27.50       26.88     10.15 o 
   1   2  20        2.03       -0.60      7.76 o 
   2   2  20       22.31       17.92     10.15 o 
   3   2  20       11.63       18.52      9.56 o 
   4   2  20        8.24        4.78      8.96 o 
  -1   3  20        1.64        7.17      8.96 o 
   0   3  20        0.95       -0.60      7.76 o 
   1   3  20        1.45        1.19      8.36 o 
   2   3  20        6.28        1.19      8.96 o 
   3   3  20        0.14      -10.75      7.17 o 
   1   4  20        0.30      -10.15      7.76 o 
   2   4  20       11.60       11.35      8.96 o 
                                                 
