# Supplementary material for: 2,4-Dimeth­oxy-6-[(E)-2-(4-meth­oxy­phenyl)ethen­yl]benzaldehyde
Source: Acta Crystallogr Sect E Struct Rep Online. 2013 Apr 5;69(Pt 5):o629. doi: 10.1107/S1600536813007964 (PMC3647830; doi:10.1107/S1600536813007964)
Supplement: Supplementary file 4 [file e-69-0o629-Isup4.mol]

Untitled Document-1
  ChemDraw03201315402D

  0  0  0     0  0              0 V3000
M  V30 BEGIN CTAB
M  V30 COUNTS 22 23 1 0 0
M  V30 BEGIN ATOM
M  V30 1 C -2.496927 0.824284 0.000000 0
M  V30 2 C -2.496927 -0.000716 0.000000 0
M  V30 3 C -1.782456 -0.413216 0.000000 0
M  V30 4 C -1.067986 -0.000716 0.000000 0
M  V30 5 C -1.067986 0.824284 0.000000 0
M  V30 6 C -1.782456 1.236784 0.000000 0
M  V30 7 C -0.355995 -0.411784 0.000000 0
M  V30 8 C 0.355996 -0.000716 0.000000 0
M  V30 9 C 1.067986 -0.411784 0.000000 0
M  V30 10 C 1.067986 -1.236784 0.000000 0
M  V30 11 C 1.782457 -1.649284 0.000000 0
M  V30 12 C 2.496928 -1.236784 0.000000 0
M  V30 13 C 2.496928 -0.411784 0.000000 0
M  V30 14 C 1.782457 0.000716 0.000000 0
M  V30 15 O -3.208918 -0.411784 0.000000 0
M  V30 16 O -1.782456 2.058920 0.000000 0
M  V30 17 O 3.208918 -1.647852 0.000000 0
M  V30 18 C -1.070466 2.469988 0.000000 0
M  V30 19 C -3.208918 -1.233920 0.000000 0
M  V30 20 C 3.208918 -2.469988 0.000000 0
M  V30 21 C -1.782456 -1.235352 0.000000 0
M  V30 22 O -2.494447 -1.646420 0.000000 0
M  V30 END ATOM
M  V30 BEGIN BOND
M  V30 1 2 1 2
M  V30 2 1 2 3
M  V30 3 2 3 4
M  V30 4 1 4 5
M  V30 5 2 5 6
M  V30 6 1 6 1
M  V30 7 1 4 7
M  V30 8 2 7 8
M  V30 9 1 8 9
M  V30 10 2 9 10
M  V30 11 1 10 11
M  V30 12 2 11 12
M  V30 13 1 12 13
M  V30 14 2 13 14
M  V30 15 1 14 9
M  V30 16 1 2 15
M  V30 17 1 6 16
M  V30 18 1 12 17
M  V30 19 1 16 18
M  V30 20 1 15 19
M  V30 21 1 17 20
M  V30 22 1 3 21
M  V30 23 2 21 22
M  V30 END BOND
M  V30 BEGIN SGROUP
M  V30 1 SUP 1 ATOMS=(2 21 22) XBONDS=(1 22) LABEL=CHO CSTATE=(4 22 0.000000 -
M  V30 0.822135 0) SAP=(4 21 3 Al)
M  V30 END SGROUP
M  V30 END CTAB
M  END
